# Supplementary material for: Predicting the Prognosis of Esophageal Adenocarcinoma by a Pyroptosis-Related Gene Signature
Source: Front Pharmacol. 2021 Nov 18;12:767187. doi: 10.3389/fphar.2021.767187 (PMC8637127; doi:10.3389/fphar.2021.767187)
Supplement: Supplementary file 1 [file DataSheet3.CSV]

id	B cells naive	B cells memory	Plasma cells	T cells CD8	T cells CD4 naive	T cells CD4 memory resting	T cells CD4 memory activated	T cells follicular helper	T cells regulatory (Tregs)	T cells gamma delta	NK cells resting	NK cells activated	Monocytes	Macrophages M0	Macrophages M1	Macrophages M2	Dendritic cells resting	Dendritic cells activated	Mast cells resting	Mast cells activated	Eosinophils	Neutrophils	P-value	Correlation	RMSE	Riskscore
GSM350003	0.054071827	0.081420949	0.132465709	0.02324323	0	0.221140867	0.080808104	0	0.046178056	0	0.071929221	0	0	0.050925787	0.043202358	0.066231472	0.04718806	0.034728186	0.004962159	0	0	0.041504015	0	0.27761891	0.963938773	High
GSM350004	0.026932584	0.055875361	0.09832077	0	0	0.140862974	0.123674747	0	0.134857928	0	0.105738131	0	0.081987397	0.022675766	0.03138999	0.081901407	0.059931996	0.032744472	0	0.003106476	0	0	0	0.21379302	0.989366118	High
GSM350011	0.112071964	0	0.097241785	0	0	0.181220122	0.033857435	0	0.113668425	0.016089187	0.098013258	0	0.08152051	0.023016978	0.029726841	0.063461261	0.097015622	0.023020143	0	0	0.029873904	0.000202565	0	0.287328266	0.959866664	High
GSM350013	0.028380212	0.142455414	0.231772211	0	0	0.161698875	0.023881799	0	0.027149557	0	0.05706171	0	0	0	0	0.128767266	0.054308688	0.068922053	0	0	0.051417633	0.02418458	0	0.31022469	0.950063481	High
GSM350015	0.052156813	0	0.114607357	0	0	0.256435929	0.006516608	0	0.134167301	0.017409025	0.072429455	0	0.06882285	0.023562959	0.054822747	0.071558157	0.117867686	0.001684517	0	0	0	0.007958596	0	0.249296845	0.977828529	High
GSM350017	0.016139926	0.073805744	0.040429848	0	0	0.261920958	0	0	0.030491891	0	0.121374123	0	0.162413375	0.038911347	0.030731991	0.037630654	0.041365049	0.053571974	0	0.020310693	0.064012792	0.006889635	0	0.31163408	0.951240878	High
GSM350021	0.086854605	0	0.06489374	0	0.04251726	0.152183419	0	0	0.065787153	0	0.163417988	0	0.244991698	0	0	0.018638155	0.018428265	0.052979701	0	0.054629025	0.03467899	0	0.26	0.11906109	1.02936884	High
GSM350029	0.049960319	0.040806398	0.147627191	0.104557973	0	0.099984219	0	0	0.097772401	0	0.087318877	0	0.130524842	0.002894983	0.018486321	0.063941471	0.053122537	0.041510595	0	0.022855571	0.036408798	0.002227504	0	0.235492361	0.977412294	High
GSM350034	0.025824591	0	0	0	0	0.293005428	0.032431785	0.006024654	0.02944578	0	0.107842701	0	0.075942138	0.010813828	0.032187028	0.102168302	0.14764573	0.040130708	0	0.026719909	0	0.069817419	0	0.28840593	0.964487926	High
GSM350036	0.027884518	0.085124664	0.074024067	0	0	0.228373859	0	0	0.128176705	0	0.06540304	0	0.112413133	0.005075625	0.045739177	0.056613285	0.08690078	0.025452032	0	0.050678658	0	0.008140455	0	0.266248135	0.968853905	High
GSM350037	0.059754121	0	0.152449	0	0	0.276499112	0.079303085	0	0	0	0.146241353	0	0	0.054635364	0	0.01512141	0.015787905	0.065473944	0	0.027226426	0.09354179	0.013966491	0	0.225040596	0.990338719	High
GSM350041	0.103213432	0	0.058210559	0	0	0.227913868	0.049678277	0	0.064569357	0	0.098357457	0	0.108306099	0.044546016	0.039724666	0.065096486	0.077767841	0.000669619	0.011950243	0	0.049996081	0	0	0.221154382	0.984929991	High
GSM350042	0.059892049	0	0.044435812	0	0	0.305028542	0	0	0.052548948	0	0.10640312	0	0.060740451	0.010055055	0.058801135	0.082016284	0.060561879	0.0289111	0	0.003096057	0.084026093	0.043483474	0	0.308155396	0.95496627	High
GSM350045	0.095221036	0	0.090104615	0	0	0.258430821	0	0	0.103165876	0	0.097253533	0	0.102061618	0.026908008	0.010372092	0.02246476	0.101186188	0.007393567	0	0.004861559	0.048493622	0.032082704	0	0.205841273	0.993750395	High
GSM350046	0.04000096	0.076530509	0.049018566	0	0	0.178420025	0.126247465	0	0.16065191	0	0.101860853	0	0.068918199	0.051942903	0.049798008	0	0.049931424	0.029972716	0	0.010945269	0.000474895	0.005286299	0	0.218027347	0.995659626	High
GSM350047	0.009951722	0	0	0	0	0.293187047	0.003262664	0	0	0	0.084878018	0	0.22015668	0.036854963	0.030945789	0.074579249	0.022697197	0.101557486	0	0.03641113	0.059952738	0.025565318	0	0.405394471	0.912225246	High
GSM350050	0	0.029219621	0.056868489	0	0	0.231648948	0	0	0.116208804	0	0.089899632	0	0.110366051	0.069876873	0.023963619	0.064977012	0.116393933	0.01007235	0	0	0.053612969	0.026891699	0	0.334480856	0.942301759	High
GSM350052	0.12862583	0	0.079701468	0	0	0.240163253	0	0	0.19061803	0	0.046107069	0	0.050409524	0.02535114	0.018366767	0.007843825	0.072866151	0.001348361	0	0.046742816	0.053295823	0.038559943	0.14	0.145777609	1.023521818	High
GSM350054	0.070932225	0	0.050340819	0	0	0.276279463	0.177326009	0	0.041309894	0	0.109152682	0	0	0.041786203	0.031721095	0.069999258	0.004831675	0.063102381	0	0.001879541	0	0.061338755	0	0.195104685	1.008084061	High
GSM350055	0.037213354	0.018718465	0.051797084	0	0	0.286371622	0	0	0.2020533	0	0.136609374	0	0.144819538	0	0.033841562	0.025925056	0	0.003971373	0	0.050786899	0.007892373	0	0.17	0.142069123	1.044094943	High
GSM350056	0.076718911	0	0.086248331	0	0.009942797	0.268662206	0	0	0.102160272	0	0.165374225	0	0.009948932	0.06061471	0.06479174	0.001493537	0.085957206	0	0	0.068087133	0	0	0.06	0.167069582	1.02766327	High
GSM350057	0.029688312	0.126845807	0.061956872	0	0	0.185044033	0	0	0.101347823	0.018614447	0.115775431	0	0.069731853	0.003188005	0.041498623	0.061997954	0.049721789	0.025645753	0	0.042998811	0.039944004	0.026000483	0	0.274187426	0.966545873	High
GSM350058	0.083338881	0	0.126739544	0.097072133	0.029117472	0.072314969	0.050840329	0	0.105810528	0	0.109827078	0	0.066436609	0	0.053105913	0.093961304	0.0450974	0	0	0	0.066337841	0	0	0.214163835	0.989667095	High
GSM350060	0.010258697	0.075479514	0.108703387	0	0	0.222462418	0.091683252	0	0.109193413	0.086082567	0.050104105	0	0.049488949	0	0.029173286	0.065999237	0.042963723	0	0.009771735	0	0.019244988	0.029390729	0	0.237940498	0.984212937	High
GSM350063	0.077120006	0	0.082614976	0.044859092	0	0.199304635	0	0	0.09743735	0	0.131980427	0	0.16516984	0.012627081	0	0.025545969	0.001916196	0.028278396	0	0.045191281	0.075448747	0.012506005	0.05	0.173950725	1.010573751	High
GSM350066	0.02270356	0.164107781	0.204108439	0	0	0.183176814	0.028419011	0	0.027485154	0	0.090794017	0	0	0	0	0.134990831	0.000385482	0.051077176	0	0.037848867	0.028237765	0.026665103	0	0.237019282	0.975423622	High
GSM350071	0.046576343	0.02653829	0.022670217	0	0.042247376	0.333069386	0	0	0.101444656	0.063591448	0.051269791	0	0	0	0	0.043621869	0.031137583	0.049237301	0	0.074814293	0.008268856	0.105512591	0	0.224312423	1.009698554	High
GSM350072	0.102651217	0	0.028769317	0.016431209	0	0.187316821	0.047540994	0	0.174525344	0	0.10188904	0	0.110407056	0.042887709	0.003242576	0	0.081669424	0.021537702	0	0	0.042912125	0.038219466	0	0.262724558	0.97593706	High
GSM350073	0.008107242	0.116070074	0.165011535	0	0	0.05516247	0.158209083	0	0.12500278	0	0.137010519	0	0	0.005289218	0.036648797	0.102621161	0	0.046387902	0	0.015459603	0.001210403	0.027809213	0.07	0.16306028	1.00931225	High
GSM350077	0.038587304	0	0.047992389	0	0	0.308282227	0.073901781	0	0	0	0.139110005	0	0.146014976	0.070994421	0.014236593	0	0.032781871	0.065619054	0	0.049721624	0	0.012757753	0	0.213192838	0.998321617	High
GSM350005	0.08342077	0.044569358	0.006566147	0	0	0.37865192	0.018645614	0	0.0558655	0	0.10439189	0	0.123657013	0.048794804	0	0	0	0.051630432	0	0.047520106	0	0.036286447	0	0.194235835	1.014684311	Low
GSM350006	0.083206464	0	0.095427174	0	0	0.229494285	0	0	0.066602946	0	0.143282381	0	0.086677908	0.014706483	0	0.081920558	0.023466136	0.045006147	0	0.044121053	0.05506634	0.031022124	0	0.208066888	0.993837694	Low
GSM350008	0.073348645	0.001301198	0.020726778	0	0	0.249958233	0.078616664	0	0.064138142	0	0.128730637	0	0.146716309	0	0	0.108123911	0.013154188	0.101208003	0	0.013977293	0	0	0	0.21183712	0.996230851	Low
GSM350009	0.086138709	0	0.169796986	0	0.001221037	0.242962559	0	0	0.130918946	0.007666044	0.027036691	0	0	0.055460222	0.020691672	0.027506598	0.086628028	0.020016097	0	0	0.090955756	0.033000656	0	0.219592913	0.986361831	Low
GSM350014	0.075939354	0	0	0.007148944	0.054029589	0.117103519	0.16792239	0	0.054249373	0	0.138174183	0	0.152167457	0	0	0	0.078662799	0.061216181	0.004828564	0	0.088557647	0	0.06	0.166969065	1.012124055	Low
GSM350018	0.151307337	0	0.189402071	0.010580565	0.016066597	0.217670495	0	0	0.025224775	0	0.136062751	0	0	0.120660265	0	0	0.032279677	0.065939542	0	0.034805926	0	0	0.02	0.182706277	1.006235421	Low
GSM350019	0.057352451	0	0	0	0	0.293621964	0.121028968	0	0.000749204	0	0.101737229	0	0.084652307	0.083143202	0.028694816	0	0.163257328	0.05704372	0	0.008718811	0	0	0	0.247166369	0.981728016	Low
GSM350022	0.110265834	0	0.065215033	0	0	0.192575566	0	0	0.072711671	0	0.075924366	0	0.057427909	0.041822859	0	0	0.164237163	0.039892192	0	0.061206014	0.116563827	0.002157567	0	0.283915553	0.960710585	Low
GSM350023	0.049942058	0	0.154676716	0.002698356	0	0.148310052	0.048776162	0	0.063801148	0	0.072503048	0	0.106113215	0	0.023743161	0	0.150550663	0.067489299	0.051638601	0	0.059757523	0	0	0.240575413	0.972892614	Low
GSM350025	0.077169429	0	0.093045933	0	0	0.205629661	0	0	0.060354202	0	0.152480858	0	0.088428173	0.001647614	0.039856949	0.065852298	0.041508976	0.036575173	0	0.036396332	0.06844284	0.032611564	0	0.302964676	0.95521589	Low
GSM350026	0.029515127	0.15871739	0	0.005623969	0	0.15157252	0.092837708	0	0	0	0.1170176	0	0.07380339	0.040433562	0.009287368	0	0.140675416	0.03973721	0	0.028590552	0.112188188	0	0	0.291321028	0.957758489	Low
GSM350027	0.061719516	0	0.093397152	0	0	0.22810684	0.150883802	0	0	0	0.067860197	0	0	0.002815111	0	0.051777742	0.192627742	0.032489293	0.02673812	0	0.050457543	0.041126941	0	0.211444316	0.985959231	Low
GSM350028	0.176669748	0	0.068559413	0.083281313	0.0298033	0	0	0	0.116326489	0	0.120600819	0	0.019496354	0	0	0.073554396	0.054412831	0.113508253	0	0.100243671	0	0.043543413	0.67	0.051677423	1.058609066	Low
GSM350030	0.071416365	0	0.014515187	0.006330276	0	0.133870194	0	0	0.055710748	0	0.18001287	0	0.222066918	0	0	0	0.069756809	0.051151981	0	0.073863084	0.121305569	0	0.09	0.155641271	1.01897847	Low
GSM350031	0.110921974	0	0.107183991	0	0	0.145305551	0.015436186	0	0.200201245	0	0.128901917	0	0.0676125	0	0.037201637	0.063057313	0.051457446	0.014027214	0	0.025848227	0.03036998	0.002474819	0	0.204925662	0.997726592	Low
GSM350032	0.087525845	0	0.095814145	0	0	0.264303796	0.172121648	0	0.039927959	0	0.142063092	0	0	0.035543128	0	0.016753944	0.034493992	0.058930502	0	0.02375096	0	0.028770988	0.49	0.081918569	1.056794294	Low
GSM350035	0.14140399	0	0.071084977	0	0	0.244141422	0	0	0.133814945	0.004889134	0.066151258	0	0.080649954	0.017663892	0.019886238	0.049565624	0.081109016	0.026451411	0	0	0.047972077	0.01521606	0	0.259103792	0.9728888	Low
GSM350038	0.026180572	0.065658234	0.043237758	0	0	0.176045812	0.215864923	0	0.074561893	0	0.115827743	0	0	0.002909127	0	0.12819323	0.063204731	0.040673041	0.0005177	0	0	0.047125235	0	0.221530732	0.990446302	Low
GSM350039	0.176048494	0	0.102079679	0.001194702	0	0.197227928	0.00646062	0	0.138750331	0	0.041802232	0	0	0.07749591	0.087007712	0.046430947	0.042055307	0.07345395	0	0.009992187	0	0	0	0.301865116	0.958433281	Low
GSM350043	0.016193887	0	0.085377527	0	0	0.243823656	0.093669649	0	0.03772444	0	0.094941416	0	0.090189311	0.052140601	0.047763886	0	0.116028511	0.03086553	0	0.004378263	0.048351224	0.038552099	0	0.291089437	0.959422882	Low
GSM350044	0.088039385	0	0.116127925	0	0	0.181023626	0.030271732	0	0.170258992	0	0.022222761	0	0.061875574	0	0.023150286	0.10434098	0.142302517	0	0	0	0.060386222	0	0	0.237666786	0.977571338	Low
GSM350048	0.121607839	0	0.08387872	0	0	0.312948971	0	0	0.114930486	0.032666288	0.065717324	0	0.03898874	0.021726737	0.040308487	0.04541493	0.092343649	0	0	0	0.019518877	0.009948953	0	0.246661715	0.983656643	Low
GSM350053	0.243758305	0	0	0	0	0.314446797	0.205025117	0	0	0	0.087194052	0	0	0	0	0	0	0.084715738	0.034555105	0	0	0.030304886	0.62	0.064622849	1.069801319	Low
GSM350059	0.187399377	0	0	0	0.105389453	0	0.220993214	0	0	0	0.060652006	0	0	0	0	0.204319396	0.060141038	0.044803015	0.06487863	0	0	0.051423872	0.66	0.053087936	1.038790599	Low
GSM350064	0.09608526	0	0.15159885	0.074455202	0	0.208781677	0.052357863	0	0.074202946	0	0.056883122	0	0.081760242	0	0.004554406	0.113863408	0	0.035177553	0	0	0.036830147	0.013449323	0	0.261924923	0.970244026	Low
GSM350068	0.016864279	0.094607824	0.005235262	0.032093848	0	0.194698272	0	0	0.154885524	0	0.091034101	0	0.148536274	0	0.016449431	0	0	0.05528692	0	0.096775337	0.012666115	0.080866814	0.21	0.135782928	1.03676808	Low
GSM350069	0.038136963	0	0.164470647	0.024879664	0	0.217254115	0.123090956	0	0.041741034	0	0.077779288	0	0	0	0.005628142	0.130293829	0.019149382	0.015925603	0	0.018592263	0.101129584	0.02192853	0	0.248605824	0.974751903	Low
GSM350074	0.070602353	0.049656113	0.313166682	0.005069256	0	0.26292763	0	0.014722514	0.07200358	0	0.030980337	0	0	0	0.030113014	0.05471562	0.009415314	0.024239186	0.01204711	0	0	0.05034129	0	0.349173852	0.936437282	Low
GSM350075	0.274844624	0	0.253446388	0	0.028964025	0	0.216652229	0	0	0	0.008269055	0	0	0.021259209	0	0.112667401	0.001692513	0.030529441	0.001631017	0	0	0.050044098	0.7	0.049063579	1.032728958	Low
GSM350076	0.089122245	0	0.005538052	0	0	0.217556129	0.053064843	0	0.216667366	0	0.075061523	0	0	0	0.02347459	0.125334751	0.075025275	0.063211969	0	0	0.004516155	0.051427101	0	0.215156485	1.001463367	Low
