# Supplementary material for: Predicting the Prognosis of Esophageal Adenocarcinoma by a Pyroptosis-Related Gene Signature
Source: Front Pharmacol. 2021 Nov 18;12:767187. doi: 10.3389/fphar.2021.767187 (PMC8637127; doi:10.3389/fphar.2021.767187)
Supplement: Supplementary file 9 [file DataSheet1.CSV]

Score	Name	Description	Target	MOA
-93.76	GDC-0879	RAF inhibitor	BRAF	RAF inhibitor
-91.95	PD-0325901	MEK inhibitor	MAP2K1, MAP2K2	MEK inhibitor, MAP kinase inhibitor, Protein kinase inhibitor
-89.75	VER-155008	HSP inhibitor	HSPA1A	HSP inhibitor
-87.13	torin-2	MTOR inhibitor	MTOR	MTOR inhibitor
-83.84	tozasertib	Aurora kinase inhibitor	AURKA, AURKB, ABL1, AURKC, BCR, FLT3, JAK2, DDR2, LCK	Aurora kinase inhibitor, BCR-ABL kinase inhibitor, FLT3 inhibitor, JAK inhibitor
-80.41	SRC-kinase-inhibitor-I	SRC inhibitor	CSK, LCK, RIPK2	SRC inhibitor
-80.1	GW-6471	PPAR receptor antagonist	PPARA	PPAR receptor antagonist
-79.98	alosetron	Serotonin receptor antagonist	HTR3A	Serotonin receptor antagonist
-79.79	PIK-90	PI3K inhibitor		PI3K inhibitor
-79.46	cerivastatin	HMGCR inhibitor	HMGCR, CYP2C8, CYP3A5	HMGCR inhibitor
-79.31	terbutaline	Adrenergic receptor agonist	ADRB2	Adrenergic receptor agonist
-77.07	ENMD-2076	FLT3 inhibitor	AURKA, FLT3, KDR, PDGFRA, SRC, CSF1R, EPHA1, FGFR1, FGFR2, FGFR3, FLT4, KIT, PTK2	FLT3 inhibitor, VEGFR inhibitor, Aurora kinase inhibitor
-75.81	CMPD-1	p38 MAPK inhibitor	GNRHR, MAPK14	p38 MAPK inhibitor
-74.01	AZD-8055	MTOR inhibitor	MTOR	MTOR inhibitor
-73.89	AKT-inhibitor-1-2	AKT inhibitor	AKT1, AKT2, AKT3	AKT inhibitor
-72.91	GSK-1059615	PI3K inhibitor	PIK3CA, PIK3CG	PI3K inhibitor
-71.96	wortmannin	PI3K inhibitor	PIK3CA, PIK3CG, PLK1, ATM, ATR, MTOR, PI4KA, PI4KB, PIK3CD, PIK3R1, PLK3, PRKDC	PI3K inhibitor
-67.51	PP-2	SRC inhibitor	SRC, LCK, ABL1, LYN, RIPK2	SRC inhibitor
-67.45	CGS-20625	Benzodiazepine receptor agonist	GABRA1, GABRA2, GABRA3, GABRA5	Benzodiazepine receptor agonist, GABA benzodiazepine site receptor partial agonist
-65.36	fostamatinib	SYK inhibitor	SYK, FLT3, RET	SYK inhibitor
-63.96	SN-38	Topoisomerase inhibitor	TOP1	Topoisomerase inhibitor
-63.5	cephaeline	Protein synthesis inhibitor	RPS2	Protein synthesis inhibitor
-62.83	SIB-1893	Glutamate receptor antagonist	GRM5, GRM4	Glutamate receptor antagonist
-61.25	benzyl-quinazolin-4-yl-amine	EGFR inhibitor	EGFR	EGFR inhibitor
-59.24	phensuximide	Succinimide antiepileptic		Succinimide antiepileptic
-58.61	U-0126	MEK inhibitor	AKT1, CHEK1, GSK3B, JAK2, LCK, MAP2K1, MAP2K2, MAP2K7, MAPK1, MAPK11, MAPK12, MAPK14, MAPK8, PRKCA, RAF1, ROCK1, RPS6KB1, SGK1	MEK inhibitor
-57.62	7b-cis	Exportin antagonist	XPO1	Exportin antagonist
-55.97	cucurbitacin-i	JAK inhibitor	JAK2, STAT3	JAK inhibitor, Lipocortin synthesis stimulant, STAT inhibitor
-55.35	SA-792709	Retinoid receptor agonist	RARA, RARB	Retinoid receptor agonist
-53.97	AM-281	Cannabinoid receptor antagonist	CNR1, CNR2, GPR55	Cannabinoid receptor antagonist
-53.44	BRL-50481	Phosphodiesterase inhibitor	PDE7A, PDE7B	Phosphodiesterase inhibitor
-53.34	evodiamine	ATPase inhibitor	TRPV1	ATPase inhibitor, TRPV agonist
-53.33	SA-792728	Sphingosine kinase inhibitor	SPHK1, VCP	Sphingosine kinase inhibitor
-52.49	prunetin	Breast cancer resistance protein inhibitor	ABCG2, ALDH2	Breast cancer resistance protein inhibitor
-49.97	androstenedione	Cytochrome P450 inhibitor	AKR1C3, HSD17B1, HSD3B1	Cytochrome P450 inhibitor
-49.7	verrucarin-a	Protein synthesis inhibitor		Protein synthesis inhibitor
-49.44	IB-MECA	Adenosine receptor agonist	ADORA3, ADORA1, ADORA2A, ADORA2B	Adenosine receptor agonist
-49.03	icosapent	Platelet aggregation inhibitor	PTGS1, PTGS2, ACSL3, ACSL4, FADS1, FFAR1, PPARD, PPARG, SLC8A1, TRPV1	Platelet aggregation inhibitor
-47.74	JW-7-24-1	LCK Inhibitor	LCK	LCK Inhibitor
-47.09	phenazopyridine	Local anesthetic	SCN1A	Local anesthetic
-46.73	NSC-632839	Ubiquitin specific protease inhibitor	USP2, USP7, SENP2, USP1	Ubiquitin specific protease inhibitor
-46.18	vinorelbine	Tubulin inhibitor	TUBB	Tubulin inhibitor
-45.89	emetine	Protein synthesis inhibitor	RPS2	Protein synthesis inhibitor
-45.21	PP-30	RAF inhibitor	RAF1	RAF inhibitor
-45.07	NSC-94258	Antineoplastic	AKR1B1, CYP19A1, HSD17B1	Antineoplastic
-44.91	dictamnine	Furoquinoline alkaloid		Furoquinoline alkaloid
-44.23	triciribine	AKT inhibitor	AKT1, AKT2, AKT3	AKT inhibitor
-43.97	methyllycaconitine	Acetylcholine receptor antagonist	CHRNA7	Acetylcholine receptor antagonist
-43.75	cinalukast	Leukotriene receptor antagonist	CYSLTR1	Leukotriene receptor antagonist
-43.68	DMBI	PDGFR receptor inhibitor	PDGFRB	PDGFR receptor inhibitor, VEGFR inhibitor
-42.81	VEGF-receptor-2-kinase-inhibitor-IV	VEGFR inhibitor	KDR	VEGFR inhibitor
-42.76	esmolol	Adrenergic receptor antagonist	ADRB1	Adrenergic receptor antagonist
-42.49	naringin	Cytochrome P450 inhibitor	SLCO1A2	Cytochrome P450 inhibitor
-41.6	cimaterol	Adrenergic receptor agonist		Adrenergic receptor agonist
-41.42	leucodin	Melanin inhibitor		Melanin inhibitor
-41.06	rifampicin	RNA polymerase inhibitor	NR1I2, ABCB1, CYP2B6, CYP2C19, CYP2C8, CYP3A4, CYP3A5, SLCO1A2, SLCO1B1, SLCO1B3	RNA polymerase inhibitor
-40.79	5-nonyloxytryptamine	Serotonin receptor agonist	HTR1B, HTR1D	Serotonin receptor agonist
-40.03	sertaconazole	Sterol demethylase inhibitor		Sterol demethylase inhibitor
-39.62	diprotin-a	Dipeptidyl peptidase inhibitor	DPP4	Dipeptidyl peptidase inhibitor
-37.7	alprazolam	Benzodiazepine receptor agonist	GABRA1, GABRA2, GABRA3, GABRA5, CYP3A5, GABRA4, GABRA6, GABRB1, GABRB2, GABRB3, GABRD, GABRE, GABRG1, GABRG2, GABRG3, GABRP, GABRQ	Benzodiazepine receptor agonist
-37.47	tipifarnib-P2	farnesyltransferase inhibitor	FNTA, FNTB	farnesyltransferase inhibitor
-37.09	PHCCC	Glutamate receptor agonist	GRM1, GRM4	Glutamate receptor agonist
-36.89	peucedanin	Apoptosis stimulant		Apoptosis stimulant
-36.48	BMS-754807	IGF-1 inhibitor	IGF1R, AKT1	IGF-1 inhibitor
-36.17	vemurafenib	RAF inhibitor	BRAF, CYP2C19, CYP3A4, CYP3A5, RAF1	RAF inhibitor
-35.73	ISOX	HDAC inhibitor	HDAC6	HDAC inhibitor
-34.98	epothilone-a	Microtubule stabilizing agent		Microtubule stabilizing agent
-32.96	ALW-II-38-3	Ephrin inhibitor	DDR1, EPHA2, EPHA4, EPHB2, EPHB4, EPHB6	Ephrin inhibitor
-32.8	AR-C133057XX	Nitric oxide synthase inhibitor	NOS2, NOS1	Nitric oxide synthase inhibitor
-32.79	WZ-3146	EGFR inhibitor	EGFR	EGFR inhibitor
-32.32	proguanil	Dihydrofolate reductase inhibitor	CYP2C19, DHFR	Dihydrofolate reductase inhibitor
-32.03	cediranib	KIT inhibitor	KDR, FLT1, FLT4, KIT, PDGFRB, CSF1R, FLT3, PDGFRA	KIT inhibitor, VEGFR inhibitor
-31.64	CV-1808	Adenosine receptor agonist	ADORA2A, ADORA2B	Adenosine receptor agonist
-31.61	BRL-37344	Adrenergic receptor agonist	ADRB3, ADRB1, ADRB2	Adrenergic receptor agonist
-30.94	simvastatin	HMGCR inhibitor	HMGCR, CYP2C8, CYP3A4, CYP3A5, ITGB2	HMGCR inhibitor
-30.85	MK-1775	WEE1 kinase inhibitor	WEE1	WEE1 kinase inhibitor
-28.98	danusertib	Aurora kinase inhibitor	AURKA, AURKB, AURKC, FGFR1, NTRK1, RET, BCR, SLK	Aurora kinase inhibitor, Growth factor receptor inhibitor
-28.98	GSK-461364	PLK inhibitor	PLK1	PLK inhibitor
-28.41	dichlorobenzamil	Sodium/calcium exchange inhibitor		Sodium/calcium exchange inhibitor
-28.29	JWE-035	Aurora kinase inhibitor	AURKA	Aurora kinase inhibitor
-28.22	Y-27632	Rho associated kinase inhibitor	ROCK1, ROCK2, LRRK2, PKIA, PKN2, PRKACA, PRKCE	Rho associated kinase inhibitor
-28.01	deforolimus	MTOR inhibitor	MTOR	MTOR inhibitor
-27.96	2-aminopurine	Serine/threonine kinase inhibitor		Serine/threonine kinase inhibitor
-27.95	bifonazole	Sterol demethylase inhibitor	CYP2B6	Sterol demethylase inhibitor
-27.38	PRE-084	Sigma receptor agonist	SIGMAR1	Sigma receptor agonist
-27.29	JWH-015	Cannabinoid receptor agonist	CNR2, GPR55	Cannabinoid receptor agonist
-27.17	actarit	Interleukin receptor agonist		Interleukin receptor agonist
-27.15	parthenolide	NFkB pathway inhibitor	ADIPOR2, IKBKB, RELA	NFkB pathway inhibitor
-26.64	parthenolide	NFkB pathway inhibitor	ADIPOR2, IKBKB, RELA	NFkB pathway inhibitor, Adiponectin receptor agonist
-26.49	PNU-120596	Acetylcholine receptor agonist	CHRNA7	Acetylcholine receptor agonist
-26.46	GDC-0941	PI3K inhibitor	PIK3CG, PIK3CA, PIK3CB, PIK3CD	PI3K inhibitor
-26.37	PD-158780	EGFR inhibitor	EGFR	EGFR inhibitor
-25.51	scopolamine	Acetylcholine receptor antagonist	CHRM2, CHRM1, CHRM3, CHRM4, CHRM5, SI	Acetylcholine receptor antagonist
-25.46	lumicolchicine	Colchicine isomer, non-binder of microtubules		Colchicine isomer, non-binder of microtubules
-25.28	devazepide	CCK receptor antagonist	CCKAR, CCKBR, GAST	CCK receptor antagonist
-24.26	temsirolimus	MTOR inhibitor	MTOR, PTEN	MTOR inhibitor
-24.23	FR-122047	Cyclooxygenase inhibitor		Cyclooxygenase inhibitor
-23.64	naproxol	Anti-inflammatory	PTGS1, PTGS2	Anti-inflammatory
-23.6	irinotecan	Topoisomerase inhibitor	TOP1, CYP3A5, TOP1MT	Topoisomerase inhibitor
-23.59	GANT-58	GLI antagonist	DHH, GLI1, IHH	GLI antagonist
-23.58	QL-X-138	MTOR inhibitor	BTK, JAK3, MKNK2, MTOR, PRKDC	MTOR inhibitor
-23.02	tetramethylsilane	Internal standard for NMR spectroscopy		Internal standard for NMR spectroscopy
-22.68	flumazenil	Benzodiazepine receptor antagonist	GABRA1, GABRA2, GABRA3, GABRA5, GABRA4, GABRA6, GABRB1, GABRB2, GABRB3, GABRD, GABRE, GABRG1, GABRG2, GABRG3, GABRP, GABRQ	Benzodiazepine receptor antagonist
-22.44	THM-I-94	HDAC inhibitor	HDAC1, HDAC10, HDAC2, HDAC3, HDAC6, HDAC8	HDAC inhibitor
-22.2	1-monopalmitin	P-glycoprotein inhibitor	ABCB1	P-glycoprotein inhibitor
-22.03	LY-320135	Cannabinoid receptor antagonist	CNR1	Cannabinoid receptor antagonist
-21.83	vindesine	Tubulin inhibitor	TUBB, TUBB1	Tubulin inhibitor
-21.62	maprotiline	Norepinephrine reuptake inhibitor	SLC6A2, ADRA1A, ADRA1B, ADRA1D, ADRA2A, ADRA2B, ADRA2C, CHRM1, CHRM2, CHRM3, CHRM4, CHRM5, DRD2, HRH1, HTR2A, HTR2C, HTR7	Norepinephrine reuptake inhibitor, Tricyclic antidepressant
-21.39	noretynodrel	Progestogen hormone	PGR	Progestogen hormone
-21.31	vorinostat	HDAC inhibitor	HDAC1, HDAC2, HDAC3, HDAC6, HDAC8, HDAC10, HDAC11, HDAC5, HDAC9	HDAC inhibitor
-21	praziquantel	Anthelmintic		Anthelmintic
-20.9	LY-2140023	Glutamate receptor agonist	GRM3, GRM2	Glutamate receptor agonist
-20.45	atorvastatin	HMGCR inhibitor	HMGCR, DPP4, AHR, CYP3A5, FASLG	HMGCR inhibitor
-20.39	FK-888	Tachykinin antagonist	TACR1, TACR2	Tachykinin antagonist
-20.35	BAY-K8644	Calcium channel activator	CACNA1C	Calcium channel activator, L-type calcium channel activator
-20.23	treprostinil	Prostacyclin analog	PTGIR, CYP2C8, P2RY12, PPARD, PTGDR, PTGER1, PTGER2, PTGER3, PTGER4	Prostacyclin analog
-20.04	crotamiton	Antipruritic		Antipruritic
-19.85	tubocurarine	Acetylcholine receptor antagonist	CHRNA2, HTR3A, ACHE, HTR3B, KCNN1, KCNN2, KCNN3, ZACN	Acetylcholine receptor antagonist
-19.79	calcifediol	Vitamin D receptor agonist	VDR	Vitamin D receptor agonist
-19.7	karakoline	Phytotoxin		Phytotoxin
-19.58	AS-605240	PI3K inhibitor	MAOB, PIK3CA, PIK3CB, PIK3CD, PIK3CG	PI3K inhibitor
-19.51	ZK-164015	Estrogen receptor antagonist	ESR1, ESR2	Estrogen receptor antagonist
-19.28	W-12	Calmodulin antagonist		Calmodulin antagonist
-18.8	calyculin	Protein phosphatase inhibitor	PPP1CA, PPP1CC, PPP2CA	Protein phosphatase inhibitor
-18.66	XMD-892	MAP kinase inhibitor	MAPK7, DCLK2, LRRK2, PLK4, TNK1	MAP kinase inhibitor
-18.64	imperatorin	CDK inhibitor	ACHE, HTR7	CDK inhibitor
-18.61	TWS-119	Glycogen synthase kinase inhibitor	GSK3B, JUN, MYC	Glycogen synthase kinase inhibitor
-18.38	benzo(a)pyrene	Carcinogen		Carcinogen
-17.98	razoxane	Chelating agent	TOP2A, TOP2B	Chelating agent, Topoisomerase inhibitor
-17.87	dihydro-7-desacetyldeoxygedunin	HSP inhibitor	HSP90AA1	HSP inhibitor
-17.69	PF-3845	FAAH inhibitor	FAAH	FAAH inhibitor
-17.48	econazole	Bacterial cell wall synthesis inhibitor	CYP51A1, NPY1R, NPY2R, TRPM2, TRPV5	Bacterial cell wall synthesis inhibitor, Lanosterol demethylase inhibitor, Sterol demethylase inhibitor
-17.48	WT-171	HDAC inhibitor	HDAC6	HDAC inhibitor
-17.39	GW-441756	Growth factor receptor inhibitor	LRRK2, NTRK1	Growth factor receptor inhibitor
-17.32	dipropyl-dopamine	Dopamine receptor agonist		Dopamine receptor agonist
-17.23	tyrphostin-AG-1478	EGFR inhibitor	EGFR, MAPK14	EGFR inhibitor
-16.94	retrorsine	Antimitotic		Antimitotic, Cytotoxic agent, Mutagenic
-16.76	SC-560	Cyclooxygenase inhibitor	PTGS1	Cyclooxygenase inhibitor
-16.45	RG-13022	PDGFR receptor inhibitor	EGFR, PDGFRA, PDGFRB	PDGFR receptor inhibitor
-16.35	YM-976	Phosphodiesterase inhibitor	PDE4A, PDE4B, PDE4C, PDE4D, TNF	Phosphodiesterase inhibitor
-16.3	remacemide	Glutamate receptor antagonist	GRIN1	Glutamate receptor antagonist
-16.3	arachidonamide	Cannabinoid receptor agonist	CNR1, CNR2	Cannabinoid receptor agonist
-15.91	PQ-401	IGF-1 inhibitor	IGF1R	IGF-1 inhibitor, IGF-1R inhibitor
-15.4	diphemanil	Acetylcholine receptor antagonist	CHRM3	Acetylcholine receptor antagonist
-14.98	BRD-A80383043	Glutamate receptor agonist	GRM1, GRM2	Glutamate receptor agonist, Glutamate receptor antagonist
-14.93	MAZ-51	VEGFR inhibitor	FLT4	VEGFR inhibitor
-14.75	WYE-354	MTOR inhibitor	MTOR	MTOR inhibitor
-14.67	givinostat	HDAC inhibitor	HDAC2, HDAC1, HDAC3, HDAC4, HDAC5, HDAC6, HDAC7, HDAC8, HDAC9, IL1B, IL1R2, IL6R, TNF	HDAC inhibitor
-14.48	MDL-11939	Serotonin receptor antagonist	HTR2A, HTR2B, HTR2C	Serotonin receptor antagonist
-14.36	KF-38789	P-selectin inhibitor	SELP	P-selectin inhibitor
-14.3	MK-212	Serotonin receptor agonist	HTR2A, HTR2B, HTR2C	Serotonin receptor agonist
-14.27	PD-198306	MAP kinase inhibitor	MAP2K1, MAP2K2, MAPK1, MAPK3	MAP kinase inhibitor, MEK inhibitor
-14.23	temozolomide	DNA alkylating agent	TOP2A	DNA alkylating agent
-14.19	PD-169316	p38 MAPK inhibitor	ALOX5	p38 MAPK inhibitor
-14.18	phenacetin	Cyclooxygenase inhibitor	PTGS1	Cyclooxygenase inhibitor
-13.87	CFM-1571	Guanylate cyclase activator		Guanylate cyclase activator
-13.75	BW-B70C	Lipoxygenase inhibitor	ALOX5	Lipoxygenase inhibitor
-13.37	BW-723C86	Serotonin receptor agonist	HTR2B, HTR2A, HTR2C	Serotonin receptor agonist
-13.14	luzindole	Melatonin receptor antagonist	MTNR1B, MTNR1A	Melatonin receptor antagonist
-12.93	linsitinib	IGF-1 inhibitor	IGF1R, INSR, INSRR	IGF-1 inhibitor
-12.84	QX-222	Sodium channel blocker		Sodium channel blocker
-12.81	RS-56812	Serotonin receptor partial agonist	HTR3A	Serotonin receptor partial agonist
-12.76	oxfendazole	Anthelmintic		Anthelmintic
-12.68	clopidogrel	Purinergic receptor antagonist	P2RY12, CYP2B6, CYP2C19, CYP3A5	Purinergic receptor antagonist
-12.49	phenethyl-isothiocyanate	Antineoplastic	CYP2E1	Antineoplastic
-12.38	SB-206553	Serotonin receptor antagonist	HTR2B, HTR2C, HTR1A, HTR2A	Serotonin receptor antagonist
-12.32	meclocycline	Bacterial 30S ribosomal subunit inhibitor		Bacterial 30S ribosomal subunit inhibitor, Bacterial 50S ribosomal subunit inhibitor
-12.31	tyrphostin-AG-1296	FLT3 inhibitor	FLT3	FLT3 inhibitor
-12.29	tetrahydropalmatine	Serotonin release inhibitor		Serotonin release inhibitor
-12.27	benzanthrone	Aromatic hydrocarbon derivative		Aromatic hydrocarbon derivative
-12.04	zidovudine	Reverse transcriptase inhibitor	TERT	Reverse transcriptase inhibitor
-11.99	altizide	Thiazide diuretic		Thiazide diuretic
-11.97	benzamil	Sodium channel blocker	PKD2L1, SCNN1A, SCNN1B, SCNN1G, ASIC1, SCNN1D, SLC8A1	Sodium channel blocker
-11.86	TTNPB	Retinoid receptor agonist	RARB, RARA, RARG	Retinoid receptor agonist
-11.72	butylparaben	DNA synthesis inhibitor		DNA synthesis inhibitor
-11.67	ATPA	Glutamate receptor agonist	GRIK1, GRIA2	Glutamate receptor agonist
-11.58	zolpidem	Benzodiazepine receptor agonist	GABRA1, GABRA2, GABRA3	Benzodiazepine receptor agonist
-11.53	MBCQ	Phosphodiesterase inhibitor	PDE5A	Phosphodiesterase inhibitor
-11.49	diazepam	Benzodiazepine receptor agonist	GABRA1, GABRA2, GABRA3, GABRA5, ADRA1A, CYP2C19, GABRA4, GABRA6, GABRB1, GABRB2, GABRB3, GABRD, GABRE, GABRG1, GABRG2, GABRG3, GABRP, GABRQ, GABRR1, GABRR2, GABRR3, TSPO	Benzodiazepine receptor agonist
-11.48	naloxone	Opioid receptor antagonist	OPRM1, OPRK1, OPRD1, CREB1, ESR1, TLR4	Opioid receptor antagonist
-11.42	SB-221284	Serotonin receptor antagonist	HTR2B, HTR2C, HTR2A	Serotonin receptor antagonist
-11.4	dexbrompheniramine	Histamine receptor antagonist	HRH1	Histamine receptor antagonist
-11.39	CP-94253	Serotonin receptor agonist	HTR1B	Serotonin receptor agonist
-11.29	HLI-373	MDM inhibitor	MDM2	MDM inhibitor
-11.29	etoposide	Topoisomerase inhibitor	TOP2A, CYP2E1, CYP3A5, TOP2B	Topoisomerase inhibitor
-11.15	dexketoprofen	Cyclooxygenase inhibitor	CXCR1, PTGS1, PTGS2, SLC5A8	Cyclooxygenase inhibitor
-10.95	m-chlorophenylbiguanide	Serotonin receptor agonist	HTR3A, HTR3B	Serotonin receptor agonist
-10.72	isotretinoin	Retinoid receptor agonist	CYP2B6, CYP2C19, CYP2C8, CYP3A5, CYP3A7, NR2C2, PPARD, RARA, RARB, RARG, RORB, RORC	Retinoid receptor agonist
-10.67	GW-843682X	PLK inhibitor	PLK1, PLK3	PLK inhibitor
-10.54	pivmecillinam	Bacterial cell wall synthesis inhibitor		Bacterial cell wall synthesis inhibitor
-10.52	zalcitabine	Nucleoside reverse transcriptase inhibitor		Nucleoside reverse transcriptase inhibitor
-9.94	tivozanib	VEGFR inhibitor	FLT1, FLT4, KDR, KIT, PDGFRA, PDGFRB	VEGFR inhibitor
-9.8	phenytoin	Hydantoin antiepileptic	ABCB1, CYP2B6, CYP2C19, CYP3A4, SCN1A, SCN2A, SCN5A	Hydantoin antiepileptic
-9.8	importazole	Importin-beta transport receptor inhibitor	KPNB1	Importin-beta transport receptor inhibitor
-9.79	RITA	MDM inhibitor	MDM2, TXNRD1, TXNRD2	MDM inhibitor
-9.72	tyrphostin	EGFR inhibitor	ERBB2	EGFR inhibitor
-9.71	pregnenolone	Glutamate receptor modulator	CYP17A1, PGR, SULT2B1	Glutamate receptor modulator, Acetylcholine release enhancer, Dopamine release enhancer, GABA receptor negative allosteric modulator
-9.67	3-matida	Glutamate receptor antagonist	GRM1	Glutamate receptor antagonist
-9.56	AM-92016	Potassium channel blocker	GRIN1, GRIN2B	Potassium channel blocker
-9.38	cephalosporanic-acid	Bacterial cell wall synthesis inhibitor		Bacterial cell wall synthesis inhibitor
-9.3	dactolisib	MTOR inhibitor	MTOR, PIK3CA, PIK3CG, PIK3CD, ATR, PIK3CB	MTOR inhibitor, PI3K inhibitor, Protein kinase inhibitor
-9.16	olopatadine	Histamine receptor antagonist	HRH1, S100A1, S100A12, S100A13, S100A2, S100B	Histamine receptor antagonist
-9.15	metyrapone	Cytochrome P450 inhibitor	CYP11B1, HSD11B1, NR3C2	Cytochrome P450 inhibitor
-9.08	triamcinolone	Glucocorticoid receptor agonist	NR3C1, CYP3A5, CYP3A7, SERPINA6	Glucocorticoid receptor agonist, Corticosteroid agonist, Immunosuppressant
-9.06	PP-1	SRC inhibitor	HCK, RET, SRC	SRC inhibitor, ABL inhibitor
-8.78	nitrofural	Bacterial DNA inhibitor		Bacterial DNA inhibitor
-8.72	homatropine	Acetylcholine receptor antagonist	CES1, CHRM1	Acetylcholine receptor antagonist
-8.72	fludroxycortide	Glucocorticoid receptor agonist	NR3C1, SERPINA6	Glucocorticoid receptor agonist
-8.47	paxilline	Potassium channel blocker	ABCA1, KCNMA1, NR1H3	Potassium channel blocker
-8.46	penicillin	Bacterial cell wall synthesis inhibitor		Bacterial cell wall synthesis inhibitor
-8.39	W-9	Calmodulin antagonist	CALM2	Calmodulin antagonist
-8.39	flubendazole	Tubulin inhibitor	TUBB	Tubulin inhibitor
-8.18	4,5,6,7-tetrabromobenzotriazole	Casein kinase inhibitor	CSNK2A1, AKT1, CHEK1, CSNK2A2, CSNK2B, GSK3B, LCK, MAP2K1, MAPK1, MAPK11, MAPK12, MAPK14, MAPK8, PRKCA, ROCK1, RPS6KB1, SGK1	Casein kinase inhibitor
-8.13	flavanone	11-beta-HSD1 inhibitor	ADORA3, HSD11B1	11-beta-HSD1 inhibitor
-7.99	prostaglandin-a1	HSP inducer		HSP inducer, NFkB pathway inhibitor
-7.98	iodophenpropit	Histamine receptor antagonist	HRH3, HRH4, GRIN2B	Histamine receptor antagonist
-7.9	phenamil	TRPV antagonist	PKD2L1	TRPV antagonist
-7.77	acarbose	Glucosidase inhibitor	GAA, MGAM, AMY2A, SI	Glucosidase inhibitor
-7.72	apicidin	HDAC inhibitor	HDAC1, HDAC10, HDAC11, HDAC2, HDAC3, HDAC4, HDAC5, HDAC6, HDAC7, HDAC8, HDAC9	HDAC inhibitor
-7.67	alverine	Muscle relaxant	HTR1A	Muscle relaxant
-7.66	tribenoside	Anti-inflammatory		Anti-inflammatory, Capillary stabilizing agent
-7.61	BML-190	Cannabinoid receptor inverse agonist	CNR2	Cannabinoid receptor inverse agonist
-7.51	SEW-2871	Lysophospholipid receptor agonist	S1PR1	Lysophospholipid receptor agonist
-7.46	RS-39604	Serotonin receptor antagonist	HTR4	Serotonin receptor antagonist
-7.4	salsolinol	Monoamine oxidase inhibitor	DRD2	Monoamine oxidase inhibitor, Tyrosine hydroxylase inhibitor
-7.33	carpindolol	Adrenergic receptor antagonist		Adrenergic receptor antagonist, Serotonin receptor antagonist
-7.23	ergocryptine	Dopamine agonist		Dopamine agonist
-7.23	phenprobamate	Muscle relaxant		Muscle relaxant
-6.99	forskolin	Adenylyl cyclase activator	ADCY2, ADCY5, GNAS	Adenylyl cyclase activator
-6.95	velnacrine	cholinesterase inhibitor	ACHE	cholinesterase inhibitor
-6.91	mevastatin	HMGCR inhibitor	HMGCR	HMGCR inhibitor
-6.89	canertinib	EGFR inhibitor	EGFR, ERBB2, ERBB4, AKT1	EGFR inhibitor
-6.84	triprolidine	Histamine receptor antagonist	HRH1	Histamine receptor antagonist
-6.73	ampicillin	Bacterial cell wall synthesis inhibitor	SLC15A1	Bacterial cell wall synthesis inhibitor
-6.73	triclabendazole	Microtubule inhibitor	DNMT1	Microtubule inhibitor
-6.73	TAK-715	p38 MAPK inhibitor	MAPK14, TNF	p38 MAPK inhibitor
-6.59	CO-102862	Sodium channel blocker	SCN2A, SCN4A, SCN9A	Sodium channel blocker
-6.55	carbetocin	Oxytocin receptor agonist	OXTR	Oxytocin receptor agonist
-6.52	erismodegib	Smoothened receptor antagonist	SMO	Smoothened receptor antagonist
-6.44	esculin	Antioxidant		Antioxidant
-6.43	ropinirole	Dopamine receptor agonist	DRD2, DRD3, ADRA2A, ADRA2B, ADRA2C, DRD1, DRD4, DRD5, HTR1A, HTR1B, HTR1D, HTR2A, HTR2B, HTR2C	Dopamine receptor agonist
-6.38	neurodazine	Neurogenesis of non-pluripotent C2C12 myoblast inducer		Neurogenesis of non-pluripotent C2C12 myoblast inducer
-6.33	torin-1	MTOR inhibitor	MTOR, PIK3CA	MTOR inhibitor, PI3K inhibitor
-6.28	daidzein	Estrogen receptor agonist	ESRRA, ESRRB, ESRRG, TRPC5	Estrogen receptor agonist
-6.25	4-hydroxy-2-nonenal	Cytotoxic lipid peroxidation product	IKBKB	Cytotoxic lipid peroxidation product
-6.17	BMS-182874	Endothelin receptor antagonist	EDNRA	Endothelin receptor antagonist
-6.14	norketamine	Glutamate receptor antagonist	CYP2B6, CYP2C19, CYP3A5, GRIN1	Glutamate receptor antagonist
-6.06	HG-5-88-01	Protein kinase inhibitor	ADCK4, EGFR	Protein kinase inhibitor
-6.03	JAK3-Inhibitor-II	JAK inhibitor	EGFR, ALK, JAK1, JAK2, JAK3	JAK inhibitor
-5.67	embelin	HCV inhibitor	XIAP	HCV inhibitor, XIAP inhibitor
-5.64	fluvoxamine	Selective serotonin reuptake inhibitor (SSRI)	SLC6A4, CYP2C19	Selective serotonin reuptake inhibitor (SSRI)
-5.6	MPEP	Glutamate receptor antagonist	GRM5, GRM1, GRM4	Glutamate receptor antagonist
-5.5	MK-2206	AKT inhibitor	AKT1, AKT2, AKT3	AKT inhibitor
-5.5	TFMPP	Serotonin receptor agonist		Serotonin receptor agonist, Serotonin receptor antagonist
-5.49	ephedrine	Adrenergic receptor agonist	ACHE, ADRA1A, ADRB2, SLC18A2, SLC6A2	Adrenergic receptor agonist
-5.48	UNC-0321	Histone lysine methyltransferase inhibitor	EHMT2	Histone lysine methyltransferase inhibitor
-5.46	ticlopidine	Purinergic receptor antagonist	P2RY12, CYP2B6, CYP2C19	Purinergic receptor antagonist
-5.36	clofibric-acid	PPAR receptor agonist	PPARA	PPAR receptor agonist
-5.33	cyanopindolol	Adrenergic receptor antagonist	HTR1D	Adrenergic receptor antagonist
-5.29	CITCO	CAR agonist	NR1I3	CAR agonist
-5.25	AZD-6482	PI3K inhibitor	PIK3CD, PIK3CG, PIK3CA, PIK3CB	PI3K inhibitor
-5.21	clofazimine	GK0582 inhibitor		GK0582 inhibitor
-5.2	CNQX	Glutamate receptor antagonist	GRIA1, GRIA2, GRIA3, GRIA4	Glutamate receptor antagonist
-5.18	PIT	Purinergic receptor antagonist	P2RY1	Purinergic receptor antagonist
-5.12	spiroxatrine	Serotonin receptor antagonist	HTR1A, ADRA1A, ADRA1B, ADRA1D, ADRA2A, ADRA2B, ADRA2C, HTR2B	Serotonin receptor antagonist
-5.08	4,5-dianilinophthalimide	EGFR inhibitor	EGFR	EGFR inhibitor
-5.02	erythrosine	Coloring agent		Coloring agent
-5.02	ethambutol	Bacterial cell wall synthesis inhibitor		Bacterial cell wall synthesis inhibitor
-5.02	fluticasone	Glucocorticoid receptor agonist	NR3C1, CYP3A5, CYP3A7, NR3C2, PGR, PLA2G4A	Glucocorticoid receptor agonist
-5.01	minaprine	Serotonin reuptake inhibitor	HTR2B, SLC6A4, ACHE, CHRM1, DRD1, DRD2, HTR2A, HTR2C, MAOA	Serotonin reuptake inhibitor
-4.99	SR-59230A	Adrenergic receptor antagonist	ADRB3, ADRB1, ADRB2	Adrenergic receptor antagonist
-4.94	BMS-536924	IGF-1 inhibitor	IGF1R, AKT1, CCNE1, CDK2, CYP3A4, ERBB2, INSR, KDR, LCK, MAPK1, MET, PDGFRA, PDGFRB	IGF-1 inhibitor
-4.82	AMG-9810	TRPV antagonist	TRPV1	TRPV antagonist
-4.77	ivermectin	GABA receptor agonist	CHRNA7, GABRB3, GLRA3, P2RX7	GABA receptor agonist
-4.68	AZ-628	RAF inhibitor	BRAF, RAF1	RAF inhibitor
-4.65	eicosatetraynoic-acid	Cyclooxygenase inhibitor	ALOX12, PPARA, PPARG, PTGS1	Cyclooxygenase inhibitor, Lipoxygenase inhibitor
-4.58	foliosidine	Plant alkaloid		Plant alkaloid
-4.51	enzastaurin	PKC inhibitor	PRKCB, AKT1, GSK3B, PRKCA, PRKCD, PRKCG	PKC inhibitor
-4.47	MLN-8054	Aurora kinase inhibitor	AURKA	Aurora kinase inhibitor, Mitotic inhibitor, Protein kinase inhibitor
-4.46	xanthinol	Vasodilator		Vasodilator
-4.34	benzydamine	Membrane integrity inhibitor	PRSS1, PRSS2	Membrane integrity inhibitor, Prostanoid receptor antagonist, Prostanoid receptor inhibitor
-4.25	sulfafurazole	Bacterial antifolate		Bacterial antifolate
-4.25	3,3'-diindolylmethane	CHK inhibitor	AHR, AR, CYP1A2, GUSB, IDO1	CHK inhibitor, Cytochrome P450 activator, Indoleamine 2,3-dioxygenase inhibitor
-4.21	S-14506	Serotonin receptor agonist	HTR1A, DRD2, HTR2C	Serotonin receptor agonist
-4.21	mirin	MRE11A exonuclease inhibitor	MRE11A	MRE11A exonuclease inhibitor
-4.18	EMF-bca1-60	caspase inhibitor		caspase inhibitor
-4.16	levocabastine	Histamine receptor antagonist	HRH1, NTSR2	Histamine receptor antagonist
-4.1	L-741742	Dopamine receptor antagonist	DRD4, DRD3, SCN1A, SCN3A	Dopamine receptor antagonist
-4.09	MDL-29951	Glutamate receptor antagonist	FBP1, GPR17	Glutamate receptor antagonist
-4.09	mecillinam	Bacterial cell wall synthesis inhibitor		Bacterial cell wall synthesis inhibitor
-4.04	ON-01910	PLK inhibitor	CDK1, FLT1, FYN, MCL1, PDGFRA, PLK1, PLK2, SRC	PLK inhibitor
-4.03	NU-7026	DNA dependent protein kinase inhibitor	PRKDC	DNA dependent protein kinase inhibitor, MTOR inhibitor, PI3K inhibitor
-4.02	diloxanide	Protein synthesis inhibitor		Protein synthesis inhibitor
-4	BAS-09104376	HIV integrase inhibitor		HIV integrase inhibitor
-3.98	olanzapine	Dopamine receptor antagonist	DRD2, HTR2A, HTR2C, DRD1, DRD3, DRD4, HRH1, HTR1A, HTR1B, HTR1D, HTR1E, HTR6, HTR7, ADRA1A, ADRA1B, ADRA2A, ADRA2B, ADRA2C, ADRB1, ADRB2, ADRB3, CHRM1, CHRM2, CHRM3, CHRM4, CHRM5, CYP2C8, DRD5, GABRA1, GABRA2, GABRA3, GABRA4, GABRA5, GABRA6, GABRB1, GABRB2, GABRB3, GABRD, GABRE, GABRG1, GABRG2, GABRG3, GABRP, GABRQ, HRH2, HRH4, HTR1F, HTR2B, HTR3A, HTR5A	Dopamine receptor antagonist, Serotonin receptor antagonist
-3.92	amisulpride	Dopamine receptor antagonist	DRD2, DRD3, HTR2A, HTR7	Dopamine receptor antagonist
-3.91	ethisterone	Progestogen hormone	TYR	Progestogen hormone
-3.86	efavirenz	HIV protease inhibitor	CYP2B6, CYP2C19, CYP2C8, CYP3A4, CYP3A5	HIV protease inhibitor
-3.84	cefaclor	Bacterial cell wall synthesis inhibitor		Bacterial cell wall synthesis inhibitor
-3.81	EI-346-erlotinib-analog	EGFR inhibitor	EGFR	EGFR inhibitor
-3.8	heliotrine	Pyrrolizidine alkaloid		Pyrrolizidine alkaloid
-3.78	epoxycholesterol	LXR agonist	NR1H2, NR1H3	LXR agonist
-3.7	BRD-K34608650	Cannabinoid receptor agonist	CNR2	Cannabinoid receptor agonist
-3.69	RX-821002	Adrenergic receptor antagonist	ADRA2A, ADRA2B, ADRA2C, ADRA1A, ADRA1B, ADRA1D	Adrenergic receptor antagonist
-3.65	bufalin	ATPase inhibitor	ATP1A1	ATPase inhibitor
-3.49	leflunomide	Dihydroorotate dehydrogenase inhibitor	DHODH, AHR, CYP2C19, JAK3, PTK2B, STAT6	Dihydroorotate dehydrogenase inhibitor, PDGFR receptor inhibitor
-3.49	levocetirizine	Histamine receptor antagonist	HRH1, CXCL8	Histamine receptor antagonist
-3.44	prednicarbate	Phospholipase activator	NR3C1, PLA2G1B	Phospholipase activator
-3.42	iso-olomoucine	CDK inhibitor		CDK inhibitor
-3.41	colforsin	Adenylyl cyclase activator	ADCY2, ADCY5, GNAS	Adenylyl cyclase activator, Adenylate cyclase stimulant
-3.38	PD-98059	MEK inhibitor	MAP2K1, AKT1, CHEK1, GSK3B, LCK, MAP2K2, MAPK1, MAPK11, MAPK12, MAPK14, MAPK3, MAPK8, PRKCA, RAF1, ROCK1, RPS6KB1, SGK1	MEK inhibitor, MAP kinase inhibitor
-3.38	SB-366791	TRPV antagonist	TRPV1	TRPV antagonist
-3.37	lobeline	Acetylcholine receptor antagonist	SLC18A2, CHRNA10, CHRNA4, CHRNA9, CHRNB2, OPRM1	Acetylcholine receptor antagonist
-3.35	GW-9662	PPAR receptor antagonist	PPARG, NCOA2, RXRA	PPAR receptor antagonist
-3.35	ifenprodil	Adrenergic receptor antagonist	GRIN1, GRIN2B	Adrenergic receptor antagonist, Glutamate receptor antagonist
-3.33	tianeptine	Selective serotonin reuptake enhancer (SSRE)	SLC6A4	Selective serotonin reuptake enhancer (SSRE)
-3.31	mitomycin-c	DNA alkylating agent		DNA alkylating agent, DNA inhibitor, DNA synthesis inhibitor
-3.31	bisbenzimide	DNA binding agent	BCL2L1, TOP1	DNA binding agent
-3.28	nocodazole	Tubulin inhibitor	HPGDS	Tubulin inhibitor
-3.26	H-8	PKA inhibitor	PKIA, PRKACA	PKA inhibitor
-3.24	pentylenetetrazol	GABA receptor antagonist		GABA receptor antagonist
-3.18	methyl-angolensate	Apoptosis inhibitor	HTR2B	Apoptosis inhibitor
-3.17	U-18666A	Oxidosqualene cyclase inhibitor		Oxidosqualene cyclase inhibitor
-3.17	K3644	Kinesin-like spindle protein inhibitor	KIF11	Kinesin-like spindle protein inhibitor
-3.14	VU-0404997-2	Glutamate receptor modulator	GRM4	Glutamate receptor modulator
-3.14	niridazole	Phosphofructokinase inhibitor		Phosphofructokinase inhibitor
-3.14	tiotidine	Histamine receptor antagonist	HRH2	Histamine receptor antagonist
-3.07	hymecromone	Monoamine oxidase inhibitor	MAOA	Monoamine oxidase inhibitor
-3.07	ilomastat	Matrix metalloprotease inhibitor	ACAN, ADAM28, MMP1, MMP12, MMP13, MMP14, MMP2, MMP3, MMP8, MMP9	Matrix metalloprotease inhibitor
-3.06	L-368899	Oxytocin receptor antagonist	OXTR, AVPR1A, AVPR2, OXT	Oxytocin receptor antagonist
-3.03	HC-toxin	HDAC inhibitor	HDAC1	HDAC inhibitor
-3.03	AS-703026	MEK inhibitor	MAP2K1, MAP2K2	MEK inhibitor
-2.96	methylergometrine	Dopamine receptor antagonist	DRD1, HTR1E, HTR1F, HTR2A, HTR2B, HTR2C	Dopamine receptor antagonist, Serotonin receptor antagonist
-2.94	guanabenz	Adrenergic receptor agonist	ADRA2A, ADRA2B, ADRA2C	Adrenergic receptor agonist
-2.94	ritodrine	Adrenergic receptor agonist	ADRB2	Adrenergic receptor agonist
-2.93	coumestrol	Estrogen receptor agonist	ESR1, ESR2	Estrogen receptor agonist
-2.89	idebenone	Calcium channel modulator		Calcium channel modulator
-2.89	trichostatin-a	HDAC inhibitor	HDAC7, HDAC8, HDAC1, HDAC10, HDAC2, HDAC3, HDAC4, HDAC5, HDAC6, HDAC9	HDAC inhibitor, CDK activator, ID1 inhibitor
-2.87	carbenoxolone	11-beta-HSD1 inhibitor	HSD11B1, GJA1, GJA10, GJA3, GJA4, GJA5, GJA8, GJA9, GJB1, GJB2, GJB3, GJB4, GJB5, GJB6, GJB7, GJC1, GJC2, GJC3, GJD2, GJD3, GJD4, GJE1, PANX1, PANX2, PANX3	11-beta-HSD1 inhibitor
-2.86	GSK-0660	PPAR receptor antagonist	PPARD	PPAR receptor antagonist
-2.85	EXO-1	ARF inhibitor		ARF inhibitor
-2.82	methoxsalen	DNA synthesis inhibitor	ACHE, CYP1A2	DNA synthesis inhibitor
-2.82	phentolamine	Adrenergic receptor antagonist	ADRA1A, ADRA2A, ADRA1B, ADRA1D, ADRA2B, ADRA2C	Adrenergic receptor antagonist
-2.8	clomifene	Estrogen receptor antagonist	ESR1, AR	Estrogen receptor antagonist
-2.78	rosmarinic-acid	GABA transaminase inhibitor	MCL1, TYR	GABA transaminase inhibitor
-2.75	argatroban	Thrombin inhibitor	F2, CYP3A5	Thrombin inhibitor
-2.73	piretanide	Glucocorticoid receptor agonist	SLC12A1, SLC12A2	Glucocorticoid receptor agonist
-2.71	tadalafil	Phosphodiesterase inhibitor	PDE5A, PDE11A	Phosphodiesterase inhibitor
-2.71	AG-592	Tyrosine kinase inhibitor		Tyrosine kinase inhibitor
-2.71	BP-554	Serotonin receptor agonist	HTR1A	Serotonin receptor agonist
-2.71	BMS-299897	Gamma secretase inhibitor		Gamma secretase inhibitor
-2.68	MRS-1754	Adenosine receptor antagonist	ADORA2B, ADORA1, ADORA2A, ADORA3	Adenosine receptor antagonist
-2.61	TPCA-1	IKK inhibitor	IKBKB	IKK inhibitor
-2.61	CGP-7930	GABA receptor modulator	GABBR1	GABA receptor modulator, GABA receptor positive allosteric modulator
-2.61	buflomedil	Adrenergic receptor antagonist	CACNA1C	Adrenergic receptor antagonist, Calcium channel blocker
-2.6	sotalol	Adrenergic receptor antagonist	ADRB1, ADRB2, KCNH2	Adrenergic receptor antagonist
-2.59	LY-2183240	FAAH inhibitor	FAAH	FAAH inhibitor
-2.57	rimcazole	Sigma receptor antagonist	SIGMAR1	Sigma receptor antagonist
-2.54	AM-580	Retinoid receptor agonist	RARA	Retinoid receptor agonist
-2.54	SA-792574	Microtubule inhibitor	TUBB	Microtubule inhibitor
-2.5	meprylcaine	Local anesthetic		Local anesthetic
-2.5	mocimycin	Protein synthesis inhibitor		Protein synthesis inhibitor
-2.5	dichloroacetic-acid	Pyruvate dehydrogenase kinase inhibitor	PDK1	Pyruvate dehydrogenase kinase inhibitor
-2.47	tacrine	Acetylcholinesterase inhibitor	ACHE, BCHE	Acetylcholinesterase inhibitor, Acetylcholine release stimulant, Butyrylcholinesterase inhibitor, Potassium channel antagonist
-2.47	ciglitazone	PPAR receptor agonist	PPARG, INS	PPAR receptor agonist
-2.47	PI-828	PI3K inhibitor		PI3K inhibitor
-2.47	retinol	Retinoid receptor ligand	ALDH1A1, ALDH1A2, ALDH1A3, DHRS3, DHRS4, LRAT, NR2C2, RBP1, RBP3, RDH11, RDH12, RDH13, RDH14, RDH5, RDH8, RETSAT, RHO, RLBP1, RXRA, RXRB, RXRG	Retinoid receptor ligand
-2.43	KU-0060648	DNA dependent protein kinase inhibitor	PIK3CA, PIK3CB, PIK3CD, PIK3CG, PRKDC	DNA dependent protein kinase inhibitor, PI3K inhibitor
-2.4	benzylpenicillin	Penicillin binding protein inhibitor		Penicillin binding protein inhibitor
-2.4	flufenamic-acid	Chloride channel blocker	AKR1C3, AR, PTGS1, PTGS2, ANO1, GJA1, GJA10, GJA3, GJA4, GJA5, GJA8, GJA9, GJB1, GJB2, GJB3, GJB4, GJB5, GJB6, GJB7, GJC1, GJC2, GJC3, GJD2, GJD3, GJD4, GJE1, PANX1, PANX2, PANX3, PKD2L1, TRPC5, TRPM2, TRPM5	Chloride channel blocker
-2.4	U-99194	Dopamine receptor antagonist	DRD3	Dopamine receptor antagonist
-2.4	PU-H71	HSP inhibitor	HSP90AA1	HSP inhibitor
-2.37	bergenin	Interleukin inhibitor	PTPN1	Interleukin inhibitor
-2.36	PSB-06126	NTPDase inhibitor	ENTPD3	NTPDase inhibitor
-2.35	umbelliferone	Cyclooxygenase inhibitor	CA9, CA12, PTGS2	Cyclooxygenase inhibitor
-2.33	spectinomycin	Bacterial 30S ribosomal subunit inhibitor		Bacterial 30S ribosomal subunit inhibitor
-2.33	mepyramine	Histamine receptor antagonist	HRH1	Histamine receptor antagonist
-2.33	pirinixic-acid	PPAR receptor agonist	PPARA	PPAR receptor agonist
-2.33	cetraxate	Mucus protecting agent	GAST	Mucus protecting agent
-2.29	farnesylthioacetic-acid	Inhibitor of methyl esterification of farnesylated proteins		Inhibitor of methyl esterification of farnesylated proteins
-2.26	beta-CCP	Indoleamine 2,3-dioxygenase inhibitor	GABRA1, GABRG2, IDO1	Indoleamine 2,3-dioxygenase inhibitor
-2.26	procaterol	Adrenergic receptor agonist	ADRB2	Adrenergic receptor agonist
-2.26	QL-XI-92	DDR1 inhibitor	DDR1	DDR1 inhibitor
-2.24	MLN-2238	Proteasome inhibitor	PSMB1	Proteasome inhibitor
-2.23	parbendazole	Tubulin inhibitor	TUBB	Tubulin inhibitor
-2.19	exemestane	Aromatase inhibitor	CYP19A1	Aromatase inhibitor
-2.15	losartan	Angiotensin receptor antagonist	AGTR1	Angiotensin receptor antagonist
-2.15	tyrphostin-AG-538	IGF-1 inhibitor	EGFR	IGF-1 inhibitor
-2.15	CL-82198	Metalloproteinase inhibitor	MMP13	Metalloproteinase inhibitor
-2.15	PD-166793	Metalloproteinase inhibitor	MMP13, MMP2, MMP3	Metalloproteinase inhibitor, Collagenase inhibitor
-2.15	VU-0400195-3	Glutamate receptor modulator	GRM4	Glutamate receptor modulator
-2.11	eticlopride	Dopamine receptor antagonist	DRD2, DRD3, DRD4	Dopamine receptor antagonist
-2.11	granisetron	Serotonin receptor antagonist	HTR3A, CYP3A5	Serotonin receptor antagonist
-2.09	withaferin-a	IKK inhibitor	ACHE, BCHE, IKBKB	IKK inhibitor
-2.08	adipiodone	Contrast agent	ALB	Contrast agent
-2.08	AZD-7762	CHK inhibitor	CHEK1, CHEK2	CHK inhibitor
-2.04	CGP-52432	GABA receptor antagonist	GABBR1, GABBR2	GABA receptor antagonist
-2.04	homosalate	HSP inducer		HSP inducer
-2.04	tyrphostin-AG-835	Protein tyrosine kinase inhibitor	EGFR	Protein tyrosine kinase inhibitor
-2.03	tropanyl-3,5-dimethylbenzoate	Serotonin receptor antagonist		Serotonin receptor antagonist
-2.01	KU-0063794	MTOR inhibitor	MTOR	MTOR inhibitor
-2.01	nimesulide	Cyclooxygenase inhibitor	PTGS2, LTF, PLA2G2E, PTGS1	Cyclooxygenase inhibitor
-2	hydrastinine	Haemostatic agent		Haemostatic agent
-1.97	formoterol	Adrenergic receptor agonist	ADRB2, CYP2C19	Adrenergic receptor agonist
-1.97	hydrocortisone	Glucocorticoid receptor agonist	ANXA1, NOS2, NR3C1, NR3C2	Glucocorticoid receptor agonist
-1.97	SR-27897	CCK receptor antagonist	CCKAR	CCK receptor antagonist
-1.94	alfaxalone	Chloride channel agonist	HSD11B1	Chloride channel agonist, GABA receptor agonist
-1.94	JAK3-inhibitor-I	JAK inhibitor	JAK3	JAK inhibitor
-1.92	STO-609	Calmodulin antagonist	CAMKK1, CAMKK2	Calmodulin antagonist
-1.89	RK-682	Tyrosine phosphatase inhibitor	HPSE, PTPN1	Tyrosine phosphatase inhibitor
-1.87	NSC-3852	HDAC inhibitor	HDAC1	HDAC inhibitor
-1.87	P-1075	ATP channel activator	KCNJ8	ATP channel activator, Potassium channel activator
-1.87	rimexolone	Glucocorticoid receptor agonist	NR3C1, SERPINA6	Glucocorticoid receptor agonist
-1.83	tangeritin	Cell cycle inhibitor		Cell cycle inhibitor
-1.83	pyroxamide	HDAC inhibitor	HDAC1	HDAC inhibitor
-1.81	secoisolariciresinol	Antioxidant		Antioxidant
-1.8	H-9	PKA inhibitor	PRKACA	PKA inhibitor
-1.8	cinacalcet	Calcium channel activator	CASR	Calcium channel activator
-1.76	CA-074-Me	Cathepsin inhibitor	CTSB	Cathepsin inhibitor
-1.76	sulpiride	Dopamine receptor antagonist	DRD2, CA7, DRD3, CA1, CA12	Dopamine receptor antagonist
-1.73	morphothebaine	Adrenergic receptor antagonist		Adrenergic receptor antagonist
-1.69	tosyl-phenylalanyl-chloromethyl-ketone	Chymotrypsin inhibitor		Chymotrypsin inhibitor
-1.69	cilnidipine	Calcium channel blocker	CACNA1B, CACNA1C	Calcium channel blocker
-1.69	noscapine	Bradykinin receptor antagonist	BDKRB2, SIGMAR1	Bradykinin receptor antagonist, Tubulin inhibitor
-1.69	veliparib	PARP inhibitor	PARP1, PARP2	PARP inhibitor
-1.69	indatraline	Norepinephrine transporter inhibitor	SLC6A2, SLC6A3, SLC6A4	Norepinephrine transporter inhibitor
-1.68	EMD-386088	Serotonin receptor agonist	HTR6	Serotonin receptor agonist
-1.67	cefoxitin	Bacterial cell wall synthesis inhibitor		Bacterial cell wall synthesis inhibitor
-1.67	oxiconazole	Bacterial cell wall synthesis inhibitor		Bacterial cell wall synthesis inhibitor
-1.66	BRD-K41143549	Glutamate receptor antagonist		Glutamate receptor antagonist
-1.66	alclometasone	Glucocorticoid receptor agonist	NR3C1, SERPINA6	Glucocorticoid receptor agonist, Immunosuppressant
-1.66	KN-93	Calcium-calmodulin dependent protein kinase inhibitor	CAMK2A	Calcium-calmodulin dependent protein kinase inhibitor
-1.66	LY-303511	Casein kinase inhibitor	CSNK2A1, CSNK2A2, CSNK2B, MTOR	Casein kinase inhibitor, MTOR inhibitor, PI3K inhibitor
-1.66	bemesetron	Serotonin receptor antagonist	HTR3A, HTR3B	Serotonin receptor antagonist
-1.66	WR-216174	PFMRK inhibitor		PFMRK inhibitor
-1.66	afatinib	EGFR inhibitor	EGFR, ERBB2, ERBB4	EGFR inhibitor
-1.64	cosmosiin	Cytochrome P450 inhibitor		Cytochrome P450 inhibitor
-1.63	tipifarnib	Farnesyltransferase inhibitor	FNTA, FNTB	Farnesyltransferase inhibitor
-1.62	bicalutamide	Androgen receptor antagonist	AR, CYP2C19	Androgen receptor antagonist
-1.62	L-701324	Glutamate receptor antagonist	GRIN1, GRIN2A, GRIN2B, GRIN2C, GRIN2D	Glutamate receptor antagonist
-1.62	GBR-13069	Dopamine uptake inhibitor	SLC6A3	Dopamine uptake inhibitor
-1.62	O-1918	Cannabinoid receptor antagonist		Cannabinoid receptor antagonist
-1.6	sinensetin	Cyclooxygenase inhibitor		Cyclooxygenase inhibitor
-1.58	HSP90-inhibitor	HSP inhibitor	HSP90AA1, HSP90AB1	HSP inhibitor
-1.55	KIN001-220	Aurora kinase inhibitor	AURKA	Aurora kinase inhibitor
-1.55	tetrabenazine	Vesicular monoamine transporter inhibitor	SLC18A2, DRD2, SLC18A1	Vesicular monoamine transporter inhibitor
-1.55	NVP-AUY922	HSP inhibitor	HSP90AA1, HSP90AA2, HSP90AB1	HSP inhibitor
-1.55	TG-101348	FLT3 inhibitor	JAK2, FLT3, BRD4, JAK1, JAK3, RET, TYK2	FLT3 inhibitor, JAK inhibitor
-1.52	tolazoline	Adrenergic receptor antagonist	ADRA2A, ADRA2B, ADRA2C, ADRA1A, HRH1, HRH2	Adrenergic receptor antagonist
-1.52	BRL-54443	Serotonin receptor agonist	HTR1E, HTR1F	Serotonin receptor agonist
-1.52	CP-93129	Serotonin receptor agonist	HTR1A, HTR1B	Serotonin receptor agonist
-1.52	ryuvidine	Histone lysine methyltransferase inhibitor	CDK4, CDK2	Histone lysine methyltransferase inhibitor
-1.48	phenformin	AMPK activator	KCNJ8, PRKAA1	AMPK activator
-1.48	erlotinib	EGFR inhibitor	EGFR, NR1I2	EGFR inhibitor
-1.44	HG-6-64-01	RAF inhibitor	ABL1, BRAF, CSF1R, EGFR, FGFR1, FLT3, KIT, MAPK11, PDGFRB, RET	RAF inhibitor
-1.43	VUF-5681	Histamine receptor antagonist	HRH3	Histamine receptor antagonist
-1.42	thioproperazine	Dopamine receptor antagonist	ADRA1A, ADRA1B, DRD1, DRD2, HTR1A, HTR2A	Dopamine receptor antagonist
-1.41	CGP-20712	Adrenergic receptor antagonist	ADRB1, ADRB3	Adrenergic receptor antagonist
-1.41	CI-966	GAT inhibitor	SLC6A1	GAT inhibitor
-1.41	KN-62	Calcium-calmodulin dependent protein kinase inhibitor	AKT1, CAMK2A, CHEK1, LCK, MAPK1, MAPK11, MAPK12, MAPK14, MAPK8, P2RX7, PRKCA, ROCK1, RPS6KB1, SGK1	Calcium-calmodulin dependent protein kinase inhibitor, Purinergic receptor antagonist
-1.41	SCH-23390	Dopamine receptor antagonist	DRD1, DRD5, HTR2C, KCNJ4, KCNJ6	Dopamine receptor antagonist
-1.39	levetiracetam	Calcium channel blocker	SV2A, CACNA1B, SCN1A	Calcium channel blocker
-1.38	lacidipine	Calcium channel blocker	CACNA1C	Calcium channel blocker
-1.37	avrainvillamide-analog-5	nucleophosmin inhibitor	NPM1	nucleophosmin inhibitor
-1.34	emodic-acid	Laxative		Laxative
-1.34	JX-401	p38 MAPK inhibitor	MAPK14	p38 MAPK inhibitor
-1.34	methotrexate	Dihydrofolate reductase inhibitor	DHFR, AOX1, FOLR1, TYMS	Dihydrofolate reductase inhibitor
-1.33	INCA-6	Calcineurin inhibitor	NFATC1	Calcineurin inhibitor
-1.3	HEAT	Adrenergic receptor antagonist	ADRA1A	Adrenergic receptor antagonist
-1.27	moclobemide	Monoamine oxidase inhibitor	MAOA, CYP2C19, MAOB	Monoamine oxidase inhibitor
-1.27	verteporfin	Photosensitizing agent		Photosensitizing agent
-1.27	altanserin	Serotonin receptor antagonist	HTR2A, HTR2C	Serotonin receptor antagonist
-1.27	bifemelane	Acetylcholine release stimulant	SLC6A2	Acetylcholine release stimulant, Adrenergic transmitter uptake inhibitor, Reducing agent
-1.27	bromocriptine	Dopamine receptor agonist	DRD2, ADRA2A, ADRA2B, ADRA2C, DRD1, DRD3, DRD4, DRD5, HTR1A, HTR1B, HTR1D, HTR2A, HTR2B, HTR2C, ADRA1A, ADRA1B, ADRA1D, HTR6, HTR7, PRL	Dopamine receptor agonist
-1.27	JNJ-10191584	Histamine receptor antagonist	HRH4	Histamine receptor antagonist
-1.27	axitinib	PDGFR receptor inhibitor	KDR, FLT1, FLT4, CSF1, CYP2C19, CYP3A5, KIT, PDGFRB, PLK4	PDGFR receptor inhibitor, VEGFR inhibitor
-1.24	veratridine	Sodium channel activator	SCN1A, SCN3A, SCN8A, SCN9A	Sodium channel activator
-1.23	mifepristone	Glucocorticoid receptor antagonist	PGR, NR3C1, AR, CYP2B6, CYP2C8, CYP3A5, CYP3A7, NR1I2	Glucocorticoid receptor antagonist, Progesterone receptor antagonist
-1.23	temefos	Cholinesterase inhibitor		Cholinesterase inhibitor
-1.23	cotinine	Nicotine metabolite		Nicotine metabolite
-1.21	desoxycortone	Mineralocorticoid receptor agonist	NR3C1, NR3C2	Mineralocorticoid receptor agonist
-1.2	NS-1619	Calcium channel activator	KCNMA1, KCNT1, KCNT2, KCNU1	Calcium channel activator
-1.2	AM-630	Cannabinoid receptor antagonist	CNR2, CNR1	Cannabinoid receptor antagonist
-1.2	anabasine	Acetylcholine receptor agonist		Acetylcholine receptor agonist
-1.2	SB-205384	GABA receptor modulator	GABRA3, GABRA5, GABRA6	GABA receptor modulator
-1.2	scriptaid	HDAC inhibitor	HDAC1, HDAC2, HDAC3, HDAC4, HDAC5, HDAC6, HDAC7, HDAC8, HDAC9	HDAC inhibitor
-1.2	docetaxel	Tubulin inhibitor	TUBB, BCL2, MAP2, MAP4, MAPT, NR1I2, TUBB1	Tubulin inhibitor
-1.17	bupropion	Dopamine uptake inhibitor	SLC6A2, SLC6A3, CHRNA3, CYP2B6	Dopamine uptake inhibitor
-1.16	hydroflumethiazide	Sodium/potassium/chloride transporter inhibitor	SLC12A1, ATP1A1, CA1, CA12, CA2, CA4, CA9, KCNMA1	Sodium/potassium/chloride transporter inhibitor
-1.16	RO-25-6981	Ionotropic glutamate receptor antagonist	GRIN2B, SLC18A2	Ionotropic glutamate receptor antagonist, Monamine transporter modulator
-1.16	zoxazolamine	Myorelaxant		Myorelaxant
-1.16	CDC	Lipoxygenase inhibitor	ALOX12, ALOX5	Lipoxygenase inhibitor
-1.16	MEK1-2-inhibitor	MEK inhibitor	MAP2K1, MAP2K2	MEK inhibitor
-1.16	SDZ-205-557	Serotonin receptor antagonist	HTR3A, HTR3B, HTR4	Serotonin receptor antagonist
-1.16	tranilast	Angiogenesis inhibitor	HPGDS, HRH1, IDO1, IFNG, IL10, IL2, IL4, SLC22A12, TGFB1, TNF, TRPV2	Angiogenesis inhibitor
-1.16	miglitol	Glucosidase inhibitor	GAA, MGAM, GANAB, GANC, SLC5A4	Glucosidase inhibitor
-1.14	nomilin	HSP inhibitor		HSP inhibitor
-1.13	RS-79948	Adrenergic receptor antagonist		Adrenergic receptor antagonist
-1.13	reserpine	Vesicular monoamine transporter inhibitor	SLC18A2, SLC18A1	Vesicular monoamine transporter inhibitor
-1.13	ibuprofen	Cyclooxygenase inhibitor	PTGS2, PTGS1, ASIC1, BCL2, CFTR, CYP2C8, FABP2, PLAT, PPARG, SLC5A8, THBD	Cyclooxygenase inhibitor
-1.13	olmesartan	Angiotensin antagonist	AGTR1	Angiotensin antagonist
-1.09	zacopride	Serotonin receptor antagonist	HTR3A, HTR4, HTR3B, HTR5A	Serotonin receptor antagonist
-1.09	L-689560	Glutamate receptor antagonist	GRIN1, GRIN2A, GRIN2B, GRIN2C, GRIN2D	Glutamate receptor antagonist
-1.09	mycophenolate-mofetil	Dehydrogenase inhibitor	IMPDH1, IMPDH2, HCAR2	Dehydrogenase inhibitor, Hydroxycarboxylic acid receptor agonist, Immunosuppressant, Inosine monophosphate dehydrogenase inhibitor, Inositol monophosphatase inhibitor
-1.09	nizatidine	Histamine receptor antagonist	HRH2	Histamine receptor antagonist
-1.08	L-161982	Prostanoid receptor antagonist	PTGER4	Prostanoid receptor antagonist, Angiotensin receptor antagonist
-1.08	pazufloxacin	Topoisomerase inhibitor		Topoisomerase inhibitor
-1.06	NVP-TAE684	ALK inhibitor	ALK, INSR	ALK inhibitor
-1.06	CGP-53353	EGFR inhibitor	EGFR, PRKCB	EGFR inhibitor, PKC inhibitor
-1.06	SU-4312	PDGFR receptor inhibitor	KDR, PDGFRB	PDGFR receptor inhibitor, Tyrosine kinase inhibitor, VEGFR inhibitor
-1.06	KU-C103885	Cystic fibrosis transmembrane conductance regulator inhibitor		Cystic fibrosis transmembrane conductance regulator inhibitor
-1.05	geldanamycin	HSP inhibitor	HSP90AA1, HSP90AB1	HSP inhibitor
-1.04	cortisone	Glucocorticoid receptor agonist	NR3C1	Glucocorticoid receptor agonist
-1.02	XAV-939	Tankyrase inhibitor	TNKS, TNKS2	Tankyrase inhibitor
-1.02	azithromycin	Bacterial 50S ribosomal subunit inhibitor	MLNR	Bacterial 50S ribosomal subunit inhibitor
-1.02	penicillic-acid	other antibiotic		other antibiotic
-1.02	YM-90709	IL5 inhibitor	CSF2RB, IL5RA	IL5 inhibitor
-1.02	hinokitiol	Tyrosinase inhibitor	TYR	Tyrosinase inhibitor
-1.02	nilutamide	Androgen receptor antagonist	AR, CYP2C19	Androgen receptor antagonist
-1.02	bulleyaconitine-a	Non-opiod analgesic		Non-opiod analgesic
-0.99	L-732138	Tachykinin antagonist	TACR1, TACR2	Tachykinin antagonist
-0.99	lobelanidine	Acetylcholine receptor antagonist	SLC18A2, CHRNA10, CHRNA4, CHRNA9, CHRNB2, OPRM1	Acetylcholine receptor antagonist, Dopamine receptor modulator, Opioid receptor antagonist, Vesicular monoamine transporter ligand
-0.99	thiothixene	Dopamine receptor antagonist	HTR2A, DRD1, DRD2, HRH1	Dopamine receptor antagonist
-0.99	ginsenoside	Steroid hormone receptor agonist		Steroid hormone receptor agonist
-0.99	pefloxacin	Bacterial DNA gyrase inhibitor	TOP2A	Bacterial DNA gyrase inhibitor
-0.98	butabindide	Tripeptidyl peptidase inhibitor	TPP2	Tripeptidyl peptidase inhibitor
-0.98	lidoflazine	Calcium channel blocker	SCN1A, SCN3A, SLC29A1	Calcium channel blocker
-0.97	amlexanox	Histamine receptor modulator	FGF1, IL3, S100A12, S100A13	Histamine receptor modulator
-0.96	PAC-1	Caspase activator	CASP3	Caspase activator
-0.95	piperlongumine	Glutathione transferase inhibitor		Glutathione transferase inhibitor
-0.95	betahistine	Histamine receptor agonist	HRH3, HRH1	Histamine receptor agonist, Histamine receptor antagonist
-0.95	GBR-12935	Dopamine uptake inhibitor	AGTR1, SLC6A3	Dopamine uptake inhibitor
-0.95	skatole	Thrombin inhibitor	F2	Thrombin inhibitor
-0.95	sibutramine	Serotonin reuptake inhibitor	SLC6A2, SLC6A4, SLC6A3, CYP2B6, CYP2C19, CYP3A5	Serotonin reuptake inhibitor
-0.93	rizatriptan	Serotonin receptor agonist	HTR1D, HTR1B, HTR1F, HTR1A, HTR1E	Serotonin receptor agonist
-0.92	GW-7647	PPAR receptor agonist	PPARA	PPAR receptor agonist
-0.92	DUP-697	Cyclooxygenase inhibitor	PTGS2	Cyclooxygenase inhibitor
-0.92	eplerenone	Cytochrome P450 inhibitor	NR3C2, CYP3A5	Cytochrome P450 inhibitor
-0.92	phosphodiesterase-V-inhibitor-II	Phosphodiesterase inhibitor	PDE5A	Phosphodiesterase inhibitor
-0.92	BI-78D3	JNK inhibitor	MAPK8	JNK inhibitor
-0.88	HDAC1-selective	HDAC inhibitor		HDAC inhibitor
-0.88	tyrphostin-AG-82	EGFR inhibitor	EGFR, LCK	EGFR inhibitor
-0.88	tetryzoline	Adrenergic receptor agonist		Adrenergic receptor agonist
-0.88	indole	aryl hydrocarbon receptor agonist	AHR, IDO1	aryl hydrocarbon receptor agonist
-0.85	podophyllotoxin	Microtubule inhibitor	IGF1R, CASP3, TOP2A, TUBA4A, TUBB	Microtubule inhibitor, Tubulin inhibitor
-0.85	nortriptyline	Tricyclic antidepressant	KCNJ10, SLC6A2, SLC6A4, ADRA1A, ADRA1B, ADRA1D, ADRA2A, ADRA2B, ADRA2C, ADRB1, ADRB2, ADRB3, CHRM1, CHRM2, CHRM3, CHRM4, CHRM5, CYP2C19, DRD2, HRH1, HTR1A, HTR2A, HTR2C, HTR6, PGRMC1, PIK3CD, SIGMAR1	Tricyclic antidepressant
-0.81	azacyclonol	Histamine receptor antagonist	HRH1	Histamine receptor antagonist
-0.81	fluoxetine	Selective serotonin reuptake inhibitor (SSRI)	SLC6A4, ANO1, CYP2C19, HTR2B	Selective serotonin reuptake inhibitor (SSRI)
-0.81	cinanserin	Serotonin receptor antagonist	HTR2A	Serotonin receptor antagonist
-0.81	DCPIB	Chloride channel blocker	SLC1A2	Chloride channel blocker, Gap junction modulator, Glutamate inhibitor
-0.81	promazine	Dopamine receptor antagonist	CHRM5, DRD2, ADRA1A, ADRA1B, ADRA1D, CHRM1, CHRM2, CHRM3, CHRM4, DRD1, DRD3, DRD4, HRH1, HTR2A, HTR2C	Dopamine receptor antagonist
-0.81	quercetin	Polar auxin transport inhibitor	PIK3CG, AKR1B1, ATP5A1, ATP5B, ATP5C1, CYP2C8, EGFR, GAA, HCK, HIBCH, MAOA, PIM1, PTPN1, SCN5A, SIRT1, STK17B, UGT3A1, XDH	Polar auxin transport inhibitor
-0.81	nalbuphine	Opioid receptor agonist	OPRD1, OPRK1, OPRM1	Opioid receptor agonist, Opioid receptor antagonist
-0.78	fludarabine	DNA synthesis inhibitor	ADA, DCK, POLA1, RRM1, RRM2	DNA synthesis inhibitor, DNA repair enzyme inhibitor, Purine antagonist
-0.78	rhamnetin	HDAC inhibitor	ALOX5, MAPK8	HDAC inhibitor
-0.78	SJ-172550	MDM inhibitor	MDM4	MDM inhibitor
-0.74	tamoxifen	Estrogen receptor antagonist	ESR1, ESR2, CYP3A5, EBP, GPER1, PRKCA, PRKCB, PRKCD, PRKCE, PRKCG, PRKCI, PRKCQ, PRKCZ	Estrogen receptor antagonist, Selective estrogen receptor modulator (SERM)
-0.74	trequinsin	Phosphodiesterase inhibitor	PDE4A, PDE4B, PDE4C, PDE4D, PDE5A, PTGIR	Phosphodiesterase inhibitor
-0.74	diphenyleneiodonium	Nitric oxide synthase inhibitor	ALDH1A2, ALDH2, ALDH5A1, ALDH7A1, NOX3, XDH	Nitric oxide synthase inhibitor
-0.74	mesoridazine	Dopamine receptor antagonist	DRD2, HTR2A	Dopamine receptor antagonist
-0.74	latrunculin-b	Actin polymerization inhibitor	ACTA1, MKL1, SPIRE2	Actin polymerization inhibitor, Unidentified pharmacological activity
-0.7	hydrocortisone	Glucocorticoid receptor agonist	ANXA1, NOS2, NR3C1, NR3C2	Glucocorticoid receptor agonist
-0.7	orphenadrine	Acetylcholine receptor antagonist	CYP2B6, GRIN1, GRIN2D, GRIN3A, GRIN3B, HRH1, SCN10A, SLC6A2	Acetylcholine receptor antagonist
-0.7	dacinostat	HDAC inhibitor	HDAC1, HDAC2, HDAC3, HDAC4, HDAC5, HDAC6, HDAC7, HDAC8, HDAC9	HDAC inhibitor
-0.68	ramipril	ACE inhibitor	ACE	ACE inhibitor
-0.67	benperidol	Dopamine receptor antagonist	DRD2	Dopamine receptor antagonist
-0.67	sappanone-a	Tyrosinase inhibitor		Tyrosinase inhibitor, Melanin inhibitor
-0.67	relcovaptan	Vasopressin receptor antagonist	AVPR1A, AVPR1B, AVPR2, OXTR	Vasopressin receptor antagonist
-0.67	azasetron	Serotonin receptor antagonist	HTR3A, HTR3B	Serotonin receptor antagonist
-0.67	PI-103	MTOR inhibitor	PIK3CA, PIK3CG, MTOR, PIK3CB, PIK3CD, PRKDC	MTOR inhibitor, PI3K inhibitor
-0.67	tropisetron	Serotonin receptor antagonist	HTR3A, GLRA1, GLRA2, GLRB, HTR4	Serotonin receptor antagonist
-0.63	epirizole	Cyclooxygenase inhibitor	PTGS1, PTGS2	Cyclooxygenase inhibitor
-0.63	GTP-14564	FLT3 inhibitor	FLT3, CSF1R, KIT, PDGFRB	FLT3 inhibitor, Tyrosine kinase inhibitor
-0.63	lisuride	Dopamine receptor agonist	DRD2, HTR2B, HTR2C, ADRA2A, ADRA2B, ADRA2C, DRD1, DRD3, DRD4, DRD5, HTR1A, HTR1B, HTR1D, HTR2A, ADRA1A, HRH1, HTR6	Dopamine receptor agonist
-0.61	zileuton	Leukotriene inhibitor	ALOX5	Leukotriene inhibitor, Lipoxygenase inhibitor
-0.6	pramipexole	Dopamine receptor agonist	DRD3, DRD2, ADRA2A, ADRA2B, ADRA2C, DRD1, DRD4, DRD5, HTR1A, HTR1B, HTR1D, HTR2A, HTR2B, HTR2C	Dopamine receptor agonist
-0.6	palbociclib	CDK inhibitor	CDK4, CDK6, CCND3	CDK inhibitor
-0.6	isorotenone	Mitochondrial complex I inhibitor	MT-ND1	Mitochondrial complex I inhibitor, NADH-ubiquinone oxidoreductase (Complex I) inhibitor
-0.6	lavendustin-a	EGFR inhibitor	EGFR, LCK	EGFR inhibitor
-0.6	raclopride	Dopamine receptor antagonist	DRD2, DRD3, HTR1A	Dopamine receptor antagonist
-0.6	ZM-323881	VEGFR inhibitor	KDR	VEGFR inhibitor
-0.6	zardaverine	Phosphodiesterase inhibitor	PDE4D, PDE3A, PDE4A, PDE4B, PDE4C	Phosphodiesterase inhibitor
-0.6	2-(biphenyl-4-ylsulfonamido)pentanedioic-acid	Matrix metalloprotease inhibitor	MMP13, MMP8, MMP9	Matrix metalloprotease inhibitor
-0.6	alitretinoin	Retinoid receptor agonist	RARG, RARA, RARB, RXRA, RXRG, ABCA1, CYP2C8, CYP3A7, RXRB, VKORC1	Retinoid receptor agonist
-0.58	AG-490	EGFR inhibitor	JAK2, JAK3, EGFR, STAT3	EGFR inhibitor, ErbB2 inhibitor, JAK inhibitor
-0.57	ABT-737	BCL inhibitor	BCL2, BCL2L1, BCL2L2	BCL inhibitor
-0.56	trimipramine	Norepinephrine reuptake inhibitor	SLC6A2, SLC6A4, SLC6A3, ADRA1A, ADRA1B, ADRA2A, ADRA2B, ADRB1, ADRB2, ADRB3, CHRM1, CHRM2, CHRM3, CHRM4, CHRM5, DRD1, DRD2, DRD5, HRH1, HTR1A, HTR1D, HTR2A, HTR2C, HTR3A	Norepinephrine reuptake inhibitor, Tricyclic antidepressant
-0.56	SA-792541	CDC inhibitor	CASP3, CDC25A, CDC25B	CDC inhibitor
-0.56	tocainide	Sodium channel blocker	SCN5A	Sodium channel blocker
-0.56	PSB-1115	Adenosine receptor antagonist	ADORA2B, ADORA1, ADORA3	Adenosine receptor antagonist
-0.56	BRD-K65285700	Cannabinoid receptor agonist	CNR2	Cannabinoid receptor agonist
-0.54	GSK-429286A	Rho associated kinase inhibitor	ROCK1	Rho associated kinase inhibitor
-0.53	DL-PDMP	Glucosyltransferase inhibitor	ASAH1, UGCG	Glucosyltransferase inhibitor
-0.53	dexamethasone	Glucocorticoid receptor agonist	ANXA1, CYP3A4, CYP3A5, NOS2, NR0B1, NR3C1, NR3C2	Glucocorticoid receptor agonist
-0.53	terconazole	Sterol demethylase inhibitor		Sterol demethylase inhibitor
-0.53	dilazep	Adenosine reuptake inhibitor	SLC29A1, CACNA1C	Adenosine reuptake inhibitor
-0.53	lamotrigine	Serotonin receptor antagonist	SCN1A, SCN2A, SCN3A	Serotonin receptor antagonist, Sodium channel blocker
-0.53	AKT-inhibitor-IV	AKT inhibitor	AKT1	AKT inhibitor
-0.53	CP-724714	EGFR inhibitor	ERBB2	EGFR inhibitor, Receptor tyrosine protein kinase inhibitor, Tyrosine kinase inhibitor
-0.53	calmidazolium	Calcium channel blocker	ATP2B1, PDE1A	Calcium channel blocker, Calmodulin antagonist
-0.52	esomeprazole	ATPase inhibitor	ATP4A, CYP2C19, CYP3A4	ATPase inhibitor
-0.49	zimelidine	Serotonin reuptake inhibitor	SLC6A4, MAOA, MAOB	Serotonin reuptake inhibitor
-0.49	flurbiprofen	Cyclooxygenase inhibitor	PTGS1, PTGS2	Cyclooxygenase inhibitor
-0.49	alprenolol	Adrenergic receptor antagonist	ADRB1, ADRB2, HTR1A	Adrenergic receptor antagonist
-0.49	glimepiride	Insulin secretagogue	ABCC8, KCNJ11, KCNJ1	Insulin secretagogue
-0.49	JTE-907	Cannabinoid receptor inverse agonist	CNR2	Cannabinoid receptor inverse agonist
-0.49	SB-225002	CC chemokine receptor antagonist	CXCR2	CC chemokine receptor antagonist
-0.48	AM-251	Cannabinoid receptor antagonist	CNR1, GPR18, GPR55	Cannabinoid receptor antagonist
-0.47	piperidolate	Acetylcholine receptor antagonist	CHRM1	Acetylcholine receptor antagonist
-0.46	FGIN-1-27	Inositol monophosphatase inhibitor	TSPO	Inositol monophosphatase inhibitor
-0.46	gemcitabine	Ribonucleotide reductase inhibitor	RRM1, CMPK1, RRM2, TYMS	Ribonucleotide reductase inhibitor
-0.46	timolol	Adrenergic receptor antagonist	ADRB2, ADRB1	Adrenergic receptor antagonist
-0.46	mebendazole	Tubulin inhibitor	TUBA1A, TUBB, TUBB4B	Tubulin inhibitor
-0.46	bromhexine	Mucolytic agent		Mucolytic agent
-0.46	ipsapirone	Serotonin receptor agonist	HTR1A	Serotonin receptor agonist
-0.46	L-755507	Adrenergic receptor agonist	ADRB3, ADRB1, ADRB2	Adrenergic receptor agonist
-0.46	olmesartan	Angiotensin receptor antagonist	AGTR1	Angiotensin receptor antagonist
-0.46	vardenafil	Phosphodiesterase inhibitor	PDE5A, CYP2C19, CYP2C8, CYP3A5, PDE6G, PDE6H	Phosphodiesterase inhibitor
-0.46	synephrine	Adrenergic receptor agonist	ADRA1A	Adrenergic receptor agonist
-0.46	zeranol	Estrogen receptor agonist		Estrogen receptor agonist
-0.42	cytochalasin-b	Microtubule inhibitor	ACTB	Microtubule inhibitor
-0.42	butein	EGFR inhibitor	ACE, CXCL8, IL6, SIRT1, SRD5A1, SRD5A2, TNF	EGFR inhibitor, SRC inhibitor
-0.42	L-733060	Tachykinin antagonist	TACR1	Tachykinin antagonist
-0.42	progesterone	Progesterone receptor agonist	PGR, CYP17A1, NR3C2, CATSPER1, CATSPER2, CATSPER3, CATSPER4, CYP2C19, ESR1, OPRK1, TRPC5	Progesterone receptor agonist
-0.42	proxyfan	Histamine receptor modulator	HRH3	Histamine receptor modulator
-0.39	orciprenaline	Adrenergic receptor agonist	ADRB2	Adrenergic receptor agonist
-0.39	ipratropium	Acetylcholine receptor antagonist	CHRM1, CHRM2, CHRM3, CHRM4, CHRM5	Acetylcholine receptor antagonist
-0.39	pilocarpine	Acetylcholine receptor agonist	CHRM3, CHRM1, CHRM2, CHRM4, CHRM5	Acetylcholine receptor agonist
-0.39	carbinoxamine	Histamine receptor antagonist	HRH1	Histamine receptor antagonist, L-type calcium channel blocker
-0.39	meloxicam	Cyclooxygenase inhibitor	PTGS2, PTGS1	Cyclooxygenase inhibitor
-0.39	propentofylline	Adenosine reuptake inhibitor	ACHE	Adenosine reuptake inhibitor, Phosphodiesterase inhibitor
-0.39	BAY-36-7620	Glutamate receptor antagonist	GRM1	Glutamate receptor antagonist
-0.39	methyllidocaine	antiarrhythmic medication		antiarrhythmic medication
-0.39	prometon	Photosynthesis inhibitor		Photosynthesis inhibitor
-0.39	thiocolchicoside	GABA receptor antagonist	GABRA1, GABRB2, GABRG2, GLRA1, GLRB	GABA receptor antagonist
-0.35	ondansetron	Serotonin receptor antagonist	HTR3A, CYP2D6, CYP3A5, HTR1A, HTR1B, HTR3B, HTR4, OPRM1	Serotonin receptor antagonist
-0.35	linezolid	Bacterial 50S ribosomal subunit inhibitor	MAOA	Bacterial 50S ribosomal subunit inhibitor
-0.35	iocetamic-acid	Radiopaque medium		Radiopaque medium
-0.35	L-655708	GABA receptor inverse agonist	GABRA5, GABRA1, GABRA2, GABRA3, GABRG2	GABA receptor inverse agonist
-0.35	SKF-96365	Calcium channel blocker	CYP3A4, TRPC1, PKD2, TRPC3, TRPC4, TRPC5, TRPV2	Calcium channel blocker
-0.35	prestwick-559	Dopamine receptor agonist	DRD3, ADRA1A, ADRA1D, ADRA2A, DRD1, DRD2, DRD4, HTR1A, HTR2B	Dopamine receptor agonist
-0.35	pirenzepine	Acetylcholine receptor antagonist	CHRM1, CHRM2, CHRM3, CHRM4, CHRM5	Acetylcholine receptor antagonist
-0.35	SR-95639A	Acetylcholine receptor agonist	CHRM1	Acetylcholine receptor agonist
-0.32	molindone	Dopamine receptor antagonist	DRD2, HTR2A, CHRM1, DRD5, HRH1, HTR1A	Dopamine receptor antagonist
-0.32	ornidazole	Antiprotozoal		Antiprotozoal
-0.32	cyclopentolate	Acetylcholine receptor antagonist	CHRM1	Acetylcholine receptor antagonist
-0.32	epicatechin	Bacterial DNA gyrase inhibitor	FASN, APP, BACE1, SLC5A1	Bacterial DNA gyrase inhibitor, Cyclooxygenase inhibitor, DNA polymerase inhibitor
-0.32	pirlindole	Monoamine oxidase inhibitor	MAOA, SLC6A2, SLC6A4	Monoamine oxidase inhibitor
-0.32	LY-165163	Serotonin receptor antagonist	HTR1A, HTR1D	Serotonin receptor antagonist
-0.3	SDM25N	Opioid receptor antagonist	OPRD1	Opioid receptor antagonist
-0.3	benidipine	Calcium channel blocker	CACNA1C, CACNA1G, CYP3A5	Calcium channel blocker
-0.28	secnidazole	Acetylcholinesterase inhibitor		Acetylcholinesterase inhibitor, Microtubule inhibitor, Antiprotozoal
-0.28	PD-173074	FGFR inhibitor	FGFR1, FGFR3, FGFR2, FGFR4, FLT1, FLT4, KDR, PDGFRA, PDGFRB	FGFR inhibitor, VEGFR inhibitor
-0.28	clozapine	Dopamine receptor antagonist	DRD2, DRD4, ADRA1A, ADRA1B, CHRM1, DRD1, DRD3, HRH1, HRH4, HTR1A, HTR1B, HTR1D, HTR1E, HTR2A, HTR2C, HTR6, HTR7, ADRA1D, ADRA2A, ADRA2B, ADRA2C, CALY, CHRM2, CHRM3, CHRM4, CHRM5, CYP2C19, DRD5, HTR1F, HTR2B, HTR3A, HTR5A	Dopamine receptor antagonist, Serotonin receptor antagonist
-0.28	escitalopram	Selective serotonin reuptake inhibitor (SSRI)	SLC6A4, ADRA1A, CHRM1, CYP2C19, HRH1, SLC6A2, SLC6A3	Selective serotonin reuptake inhibitor (SSRI)
-0.28	lobendazole	Anthelmintic		Anthelmintic
-0.28	piperine	Monoamine oxidase inhibitor	MAOA, MAOB, TRPV1	Monoamine oxidase inhibitor
-0.28	tyrphostin-AG-494	EGFR inhibitor	EGFR	EGFR inhibitor
-0.28	EO-1428	p38 MAPK inhibitor	MAPK11, MAPK14	p38 MAPK inhibitor
-0.28	lidocaine	Histamine receptor agonist	SCN5A, EGFR, SCN10A, SCN9A	Histamine receptor agonist
-0.28	ranolazine	Sodium channel blocker	SCN9A, SCN10A, SCN5A, SLC22A2	Sodium channel blocker
-0.28	oxcarbazepine	Sodium channel blocker	CYP2C19, CYP3A4, CYP3A5, SCN1A, SCN3A, SCN5A	Sodium channel blocker
-0.25	triflupromazine	Dopamine receptor antagonist	HTR2B, CHRM1, CHRM2, CHRNA7, DRD1, DRD2	Dopamine receptor antagonist
-0.25	diclofenamide	Carbonic anhydrase inhibitor	CA1, CA2, CA4, CA12, CA7	Carbonic anhydrase inhibitor
-0.25	fenoldopam	Dopamine receptor agonist	DRD1, ADRA1A, ADRA1B, ADRA1D, ADRA2A, ADRA2B, ADRA2C, DRD4, DRD5	Dopamine receptor agonist
-0.25	penfluridol	T-type calcium channel blocker	CACNA1G, DRD1, DRD2	T-type calcium channel blocker
-0.24	moracizine	Sodium channel blocker	SCN5A	Sodium channel blocker
-0.24	troxipide	Glucosamine synthetase stimulant		Glucosamine synthetase stimulant
-0.21	valdecoxib	Cyclooxygenase inhibitor	PTGS2, CA12, CYP2C19	Cyclooxygenase inhibitor
-0.21	cilostazol	Phosphodiesterase inhibitor	PDE3A, CYP2C19, CYP3A5, PDE3B	Phosphodiesterase inhibitor
-0.21	phenolphthalein	Indicator dye		Indicator dye
-0.21	ubenimex	Leukotriene inhibitor	LTA4H, ANPEP, RNPEP	Leukotriene inhibitor
-0.21	GR-89696	Opioid receptor agonist	OPRK1	Opioid receptor agonist
-0.21	lomerizine	Calcium channel blocker	ABCB1, CACNA1B, SCN5A	Calcium channel blocker
-0.21	nitrazepam	Benzodiazepine receptor agonist	GABRA1, GABRA2, GABRA3, GABRA4, GABRA5, GABRA6, GABRB1, GABRB2, GABRB3, GABRD, GABRE, GABRG1, GABRG2, GABRG3, GABRP, GABRQ, GABRR1, GABRR2, GABRR3, SCN1A	Benzodiazepine receptor agonist
-0.21	rifabutin	Protein synthesis inhibitor	CYP3A4, HSP90AA1, HSP90B1	Protein synthesis inhibitor
-0.18	MDL-73005EF	Serotonin receptor antagonist	HTR1A	Serotonin receptor antagonist
-0.18	danazol	Estrogen receptor antagonist	ESR1, GNRHR, AR, CCL2, CYP2C8, GNRHR2, PGR, TNF	Estrogen receptor antagonist, Progesterone receptor agonist
-0.18	zamifenacin	Acetylcholine receptor antagonist	CHRM3	Acetylcholine receptor antagonist
-0.18	AMN-082	Glutamate receptor modulator	GRM7	Glutamate receptor modulator, Glutamate receptor positive allosteric modulator
-0.18	DMP-543	Acetylcholine release stimulant		Acetylcholine release stimulant
-0.18	JZL-184	Monoacylglucerol lipase inhibitor	MGLL	Monoacylglucerol lipase inhibitor
-0.16	ethotoin	Hydantoin antiepileptic	SCN5A	Hydantoin antiepileptic
-0.14	verapamil	Calcium channel blocker	CACNA1C, CACNA1D, CACNA1G, CACNA1S, CACNA1A, CACNA1B, CACNA1F, CACNA1I, CACNB1, CACNB2, CACNB3, CACNB4, CYP2C8, CYP2E1, CYP3A4, CYP3A5, CYP3A7, DRD2, KCNA10, KCNA7, KCNH2, KCNJ11, NALCN, SCN5A, SLC29A4, SLC6A4	Calcium channel blocker
-0.14	paclitaxel	Tubulin inhibitor	TUBB, NR1I2, ABCB1, BCL2, CYP2C8, MAP2, MAP4, MAPT, TLR4, TUBB1	Tubulin inhibitor
-0.14	EMF-bca1-57	caspase inhibitor	CASP3	caspase inhibitor
-0.14	lamivudine	Nucleoside reverse transcriptase inhibitor		Nucleoside reverse transcriptase inhibitor
-0.13	telenzepine	Acetylcholine receptor antagonist	CHRM1	Acetylcholine receptor antagonist
-0.11	RU-24969	Serotonin receptor agonist	HTR1A, HTR1B, HTR6, HTR1D, HTR2A, HTR2B, HTR2C, HTR5A	Serotonin receptor agonist
-0.11	doxepin	Histamine receptor antagonist	HRH1, HRH2, SLC6A2, SLC6A4, ADRA1A, ADRA1B, ADRA1D, ADRA2A, ADRA2B, ADRA2C, CHRM1, CHRM2, CHRM3, CHRM4, CHRM5, CYP2C19, DRD2, HRH4, HTR1A, HTR2A, HTR2B, HTR2C, HTR6, KCNH2, SLC6A3	Histamine receptor antagonist
-0.11	talampicillin	Bacterial cell wall synthesis inhibitor		Bacterial cell wall synthesis inhibitor
-0.11	enrofloxacin	Bacterial DNA gyrase inhibitor		Bacterial DNA gyrase inhibitor
-0.11	pentoxifylline	Phosphodiesterase inhibitor	TNF, ACHE, ADORA1, ADORA2A, ADRA2B, CHIA, NT5E, PDE4A, PDE4B, PDE5A	Phosphodiesterase inhibitor
-0.11	azelastine	Histamine receptor antagonist	HRH1, CYP2C19	Histamine receptor antagonist
-0.11	sphingosine	Ceramidase inhibitor	GLTP, PVR, TRPM3	Ceramidase inhibitor
-0.09	altretamine	DNA synthesis inhibitor		DNA synthesis inhibitor
-0.07	desipramine	Tricyclic antidepressant	SLC6A2, SLC6A4, ADRA1A, ADRA1B, ADRA1D, ADRA2A, ADRA2B, ADRA2C, ADRB1, ADRB2, CHRM1, CHRM2, CHRM3, CHRM4, CHRM5, DRD2, HRH1, HTR1A, HTR2A, HTR2C, SMPD1	Tricyclic antidepressant
-0.07	spiramide	Dopamine receptor antagonist	DRD2, HTR1A, HTR2A, HTR2B, HTR2C	Dopamine receptor antagonist, Serotonin receptor antagonist
-0.07	E-4031	Potassium channel blocker	KCNH2, KCNH1	Potassium channel blocker
-0.07	mebeverine	Acetylcholine receptor antagonist	CHRM1, CHRM2, CHRM3, CHRM4	Acetylcholine receptor antagonist
-0.07	prednisone	Glucocorticoid receptor agonist	NR3C1, HSD11B1	Glucocorticoid receptor agonist
-0.07	finasteride	5-alpha reductase inhibitor	SRD5A2, SRD5A1, AKR1D1, AR	5-alpha reductase inhibitor
-0.06	lansoprazole	ATPase inhibitor	ATP4A, CYP2C19, CYP3A4, CYP3A5	ATPase inhibitor
-0.05	mesalazine	Cyclooxygenase inhibitor	PTGS1, PPARG, PTGS2, ALOX5, CHUK, CTNNB1, IKBKB, MPO, NAT1	Cyclooxygenase inhibitor, Lipoxygenase inhibitor, Prostanoid receptor antagonist
-0.04	benzonatate	Local anesthetic	SCN5A	Local anesthetic
-0.04	saquinavir	HIV protease inhibitor	CYP3A4, CYP3A5	HIV protease inhibitor
-0.04	barasertib	Aurora kinase inhibitor	AURKB, AURKC	Aurora kinase inhibitor
-0.04	itopride	Dopamine receptor antagonist	DRD2, ACHE, CHRM3	Dopamine receptor antagonist
-0.03	letrozole	Aromatase inhibitor	CYP19A1	Aromatase inhibitor
-0.03	mepacrine	Cytokine production inhibitor	TP53, AKT1, MTOR, NFKB1, PLA2G1B, PLA2G2A, PLA2G2D, PLA2G4A, PLA2G6, PLCL1	Cytokine production inhibitor, NFkB pathway inhibitor, TP53 activator
-0.03	HTMT	Histamine receptor agonist	HRH4	Histamine receptor agonist
-0.03	ibuprofen	Cyclooxygenase inhibitor	PTGS2, PTGS1, ASIC1, BCL2, CFTR, CYP2C8, FABP2, PLAT, PPARG, SLC5A8, THBD	Cyclooxygenase inhibitor, NFkB pathway inhibitor
-0.03	nicotine	Acetylcholine receptor agonist	CHRNA10, CHRNA9, AOX1, CHAT, CHRNA2, CHRNA3, CHRNA4, CHRNA5, CHRNA6, CHRNA7, CHRNB2, CHRNB3, CHRNB4, CYP19A1, CYP2B6, TBXAS1, TRPA1	Acetylcholine receptor agonist
-0.03	azathioprine	Dehydrogenase inhibitor	HPRT1, IMPDH1, PPAT	Dehydrogenase inhibitor
-0.03	loperamide	Opioid receptor agonist	OPRM1, OPRD1, CACNA1A, CALM1, CYP2B6, CYP2C8, NPR2, OPRK1, POMC	Opioid receptor agonist
-0.03	amiodarone	Potassium channel blocker	KCNH2, ADRB1, CACNA1H, CACNA2D2, CHRM3, CYP2C8, KCNA7, SCN5A	Potassium channel blocker
-0.03	meptazinol	Opioid receptor agonist	BCHE	Opioid receptor agonist
-0.03	BJM-CSC-19	MEK inhibitor		MEK inhibitor
-0.03	valaciclovir	DNA polymerase inhibitor		DNA polymerase inhibitor
-0.02	teniposide	Topoisomerase inhibitor	TOP2A, CYP3A5	Topoisomerase inhibitor
-0.02	menadione	Mitochondrial DNA polymerase inhibitor	AOX1, BGLAP, F10, F2, F7, F9, GGCX, NQO1, NQO2, PKM, PROC, PROS1, PROZ, VKORC1, VKORC1L1	Mitochondrial DNA polymerase inhibitor, Phosphatase inhibitor
-0.02	salmeterol	Adrenergic receptor agonist	ADRB2	Adrenergic receptor agonist
-0.02	phenoxybenzamine	Adrenergic receptor antagonist	ADRA2B, ADRA1A, ADRA1B, ADRA1D, ADRA2A, ADRA2C, ADRB2, CALM1	Adrenergic receptor antagonist
-0.02	bucladesine	Adenosine receptor agonist	PRKACA	Adenosine receptor agonist, cAMP stimulant
-0.02	flutamide	Androgen receptor antagonist	AR, AHR, CYP2C19	Androgen receptor antagonist
-0.02	quetiapine	Dopamine receptor antagonist	DRD2, HTR1A, HTR2A, DRD1, HRH1, HTR1D, HTR1E, ADRA1A, ADRA1B, ADRA1D, ADRA2A, ADRA2B, ADRA2C, CHRM1, CHRM2, CHRM3, CHRM4, CHRM5, DRD3, DRD4, DRD5, HTR1B, HTR1F, HTR2C, HTR3A, HTR6, HTR7, SLC6A2	Dopamine receptor antagonist, Serotonin receptor antagonist
-0.02	BAY-11-7821	NFkB pathway inhibitor	RELA	NFkB pathway inhibitor
-0.02	lovastatin	HMGCR inhibitor	HMGCR, CYP3A5, HDAC2, ITGAL, NR1I2	HMGCR inhibitor
-0.02	nefazodone	Adrenergic inhibitor	HTR2A, SLC6A4, HTR2C, SLC6A2, ADRA1A, ADRA1B, ADRA2A, CYP3A4, CYP3A5, CYP3A7, HTR1A, SLC6A3	Adrenergic inhibitor, Norepinephrine reuptake inhibitor, Serotonin receptor antagonist, Serotonin reuptake inhibitor
-0.01	linopirdine	Potassium channel blocker	KCNQ2, KCNQ3, KCNQ4, KCNQ5	Potassium channel blocker
