# Supplementary material for: Predicting the Prognosis of Esophageal Adenocarcinoma by a Pyroptosis-Related Gene Signature
Source: Front Pharmacol. 2021 Nov 18;12:767187. doi: 10.3389/fphar.2021.767187 (PMC8637127; doi:10.3389/fphar.2021.767187)
Supplement: Supplementary file 10 [file DataSheet2.CSV]

id	B cells naive	B cells memory	Plasma cells	T cells CD8	T cells CD4 naive	T cells CD4 memory resting	T cells CD4 memory activated	T cells follicular helper	T cells regulatory (Tregs)	T cells gamma delta	NK cells resting	NK cells activated	Monocytes	Macrophages M0	Macrophages M1	Macrophages M2	Dendritic cells resting	Dendritic cells activated	Mast cells resting	Mast cells activated	Eosinophils	Neutrophils	P-value	Correlation	RMSE	Riskscore
TCGA-2H-A9GL	0.252324235	0	0.042094264	0.036802648	0	0.331570099	0.005719105	0.056846934	0.033893107	0	0.004032192	0	0.003008675	0.066128065	0.07923417	0.036964686	0.036566381	0.004420973	0.010394466	0	0	0	0	0.324260508	0.960154374	High
TCGA-2H-A9GM	0.071358217	0	0.011048169	0.011253437	0	0.353898856	0.031969314	0.045558872	0.075091178	0	0.01400228	0	0	0.158094583	0.107646707	0.074659917	0.001397008	0.016746817	0.027274646	0	0	0	0.16	0.073221833	1.069382084	High
TCGA-2H-A9GN	0.022085019	0	0	0	0	0.331584193	0.017599278	0.016312707	0.037028884	0	0	0.040055988	0.002961367	0.225379325	0.056255526	0.093320609	0.000594814	0.037959439	0	0.076300981	0	0.042561871	0.37	0.026238529	1.086698638	High
TCGA-2H-A9GO	0.073520473	0	0	0	0	0.273566199	0.03794496	0.042220731	0.05924488	0	0.022753939	0	0	0.145625451	0	0.118234239	0	0.110882725	0	0.032068424	0	0.083937981	0.48	0.013988138	1.079749354	High
TCGA-2H-A9GQ	0.014802256	0.014563577	0	0	0	0.260182321	0	0.000674908	0.055346571	0	0.012528043	0.007419335	0	0.352927137	0.030298298	0.080823778	0	0.061736613	0.080379888	0.028317276	0	0	0.43	0.017348222	1.097540013	High
TCGA-IC-A6RE	0.317032158	0	0.029973754	0.111922114	0	0.112201362	0	0.033406496	0.08538528	0	0	0.026381212	0.004597754	0.052516171	0	0.013634402	0.087804125	0.039967004	0.085178166	0	0	0	0.01	0.130153601	1.050460386	High
TCGA-JY-A939	0.078954924	0	0.029902547	0.128461263	0	0.348953457	0.066414503	0.011732739	0.025694095	0	0.016966943	0	0	0.057858392	0.105260687	0.080887339	0	0	0.048913113	0	0	0	0.01	0.143720639	1.040588991	High
TCGA-JY-A93D	0.069542656	0.038578721	0	0.068872161	0	0.298993398	0.032530675	0	0.015665447	0	0	0	0.00653514	0.046562488	0.129949337	0.172681075	0.011664737	0	0.108424166	0	0	0	0.01	0.16292876	1.019608887	High
TCGA-JY-A93E	0.103973086	0	0.054326624	0.087516302	0	0.257602425	0.058646801	0.00617194	0.050029439	0	0.040258072	0	0.004765327	0.09407048	0.08814305	0.123369525	0.023830855	0	0.003863366	0	0	0.003432708	0	0.242219865	0.987832678	High
TCGA-L5-A4OF	0.179419077	0	0.048770269	0.081512793	0	0.278440504	0.000802414	0	0	0	0.026480628	0	0.007526827	0.005597882	0.027761837	0.052113708	0	0.010109677	0.263495552	0.017968833	0	0	0.01	0.126928808	1.045893575	High
TCGA-L5-A4OG	0.128690684	0	0.169723564	0.091659098	0	0.202310424	0	0	0.009438099	0	0	0.027947198	0.00819717	0	0.018183279	0.147641031	0.007093638	0	0.189115815	0	0	0	0	0.438012767	0.898642754	High
TCGA-L5-A4OJ	0.108029225	0	0.092997274	0.158676494	0	0.231456221	0.014822951	0.058166687	0	0	0.001919373	0	0.020097903	0.017349131	0.039554244	0.045929762	0.001995226	0.004944105	0.204061404	0	0	0	0	0.297162398	0.966752632	High
TCGA-L5-A4ON	0.065566825	0	0	0	0	0.387318227	0	0.007797689	0.022882101	0	0	0.030905001	0	0.073432033	0.093275318	0.107099556	0	0.066849808	0	0.094508126	0	0.050365317	0.44	0.016212503	1.088177532	High
TCGA-L5-A4OQ	0.002572719	0	0.002531592	0	0	0.278789609	0	0	0	0	0	0.061147147	0.009018231	0	0.015570082	0.406071671	0	0	0.211490029	0	0	0.01280892	0.01	0.150506728	1.027285166	High
TCGA-L5-A4OR	0.166017482	0	0.069514584	0.131794731	0	0.372170098	0	0.028032541	0	0	0	0	0.024161886	0.075025187	0.049217321	0.055480584	0	0	0.016174576	0.012411011	0	0	0	0.282971581	0.980422593	High
TCGA-L5-A4OS	0.049207192	0	0.015974155	0.056968017	0	0.179619925	0.088416427	0.06483142	0.006156142	0	0.023245548	0	0	0.242116965	0.049815064	0.170894582	0	0.015139683	0	0.024149743	0	0.013465136	0.04	0.107004157	1.045716576	High
TCGA-L5-A4OT	0.114874389	0	0.01007341	0.047853764	0	0.384787633	0.058308702	0.001293292	0.022776336	0	0.001580473	0	0.004401212	0.046137937	0.078985741	0.159721884	0.025208818	0.011035176	0.023598937	0.007422407	0.00071081	0.001229079	0.02	0.124649287	1.039341512	High
TCGA-L5-A88T	0.154317678	0	0.006108208	0.054359504	0	0.228433616	0.008557375	0	0.005777655	0	0.031970125	0	0.024687996	0.009126296	0.0556198	0.171558031	0.171543153	0	0.06509348	0.012847083	0	0	0	0.205373749	0.994425446	High
TCGA-L5-A893	0.317594792	0	0.05137867	0.084960471	0	0.171199797	0.053573097	0.009301131	0.058545877	0	0.022895033	0	0	0.070899148	0.05028759	0.037751867	0.018411078	0.009660427	0	0.043541019	0	0	0	0.46015306	0.887760284	High
TCGA-L5-A8NF	0.130972493	0	0.031775935	0	0	0.234280015	0.011511725	0.008988467	0.069364599	0	0	0.020277562	0	0.294107802	0.075108904	0.077192823	0	0	0.023474543	0	0	0.022945134	0.16	0.072980398	1.066000085	High
TCGA-L5-A8NH	0.23110073	0	0.144249741	0.081026256	0	0.236837142	0	0.051307088	0.00717935	0	0	0	0.030111277	0.04272952	0.047480736	0.013259829	0	0.019166881	0	0.074788982	0.020762469	0	0	0.423959102	0.909354701	High
TCGA-L5-A8NI	0.059165538	0	0.003244988	0.169572105	0	0.301704861	0.107550328	0.051357073	0.051302639	0	0.006818175	0	0.003841949	0.01995739	0.062153803	0.124535994	0.029610326	0	0.007081438	0	0.002103395	0	0.01	0.133848122	1.050879769	High
TCGA-L5-A8NL	0.039808568	0	0	0.028427715	0	0.227087365	0.015493613	0.000343098	0.027896695	0	0.025077532	0	0.00797781	0.284583257	0.004510291	0.191647559	0	0.053753156	0.07978797	0	0.008744963	0.004860407	0	0.224962934	0.998730042	High
TCGA-L5-A8NM	0.057137702	0	0.006338968	0.152088225	0	0.289236215	0.126445287	0.037898114	0.007036226	0	0	0.01491193	0	0.146415704	0.081033559	0.030831904	0	0.008409188	0	0.009477393	0	0.032739585	0.04	0.104843013	1.058452511	High
TCGA-L5-A8NN	0.124433078	0	0.011627698	0.147731424	0	0.080032481	0.017235362	0.102558922	0.021448954	0	0	0	0.016894909	0.055086399	0.103205285	0.233206161	0.010370282	0.013398689	0	0.050143579	0.012626777	0	0.02	0.125856029	1.034738062	High
TCGA-L5-A8NT	0.125689264	0	0	0.106937026	0	0.258092047	0.00198193	0	0.010551827	0	0	0.025524187	0.020152339	0.050685774	0.040878365	0.163671973	0.062458839	0.075143262	0.046019865	0	0.001256104	0.010957198	0	0.243175145	0.982808792	High
TCGA-Q9-A6FW	0.102817273	0.039108921	0	0.137499398	0	0.241268799	0	0.047215933	0	0	0	0	0.017119231	0.158299223	0.04707909	0.077071741	0	0.019952772	0	0.0862354	0	0.026332217	0	0.177893972	1.017279278	High
TCGA-R6-A8W5	0.063942953	0	0.046681323	0.064883621	0	0.152040343	0	0.031754952	0.009110868	0	0.023280194	0	0	0.240458029	0.113142648	0.09104767	0	0	0	0.063329608	0	0.100327792	0.01	0.143959696	1.03582065	High
TCGA-RE-A7BO	0.082641995	0	0.006739855	0.001938926	0	0.129549998	0	0	0.038975208	0	0.01576401	0.021851664	0	0.253307806	0	0.18295216	0.021534358	0.13295452	0	0.037711143	0	0.074078358	0	0.193461359	1.014622814	High
TCGA-S8-A6BV	0.022446157	0	0	0.009838963	0	0.113705153	0.037261386	0.003390724	0.032752997	0	0	0.004301237	0.003599774	0.350194167	0.078450792	0.259466051	0.01394253	0	0.070650069	0	0	0	0	0.219543801	1.015944572	High
TCGA-VR-A8EQ	0.010611111	0	0	0.04630941	0	0.211180069	0.016171986	0.015683405	0.090636408	0	0	0.054670678	0	0.253297547	0.004300346	0.065067362	0	0.043160558	0	0.180750137	0	0.008160984	0	0.31848923	0.962376422	High
TCGA-ZR-A9CJ	0.031318775	0	0	0.020178864	0	0.229037826	0.087595382	0.017165174	0	0	0.014810125	0.033166837	0	0.206767802	0.041573529	0.109296351	0	0.048950323	0	0.098616974	0.007094285	0.054427753	0.15	0.073789019	1.059171263	High
TCGA-2H-A9GF	0.009053327	0.007270293	0	0.04465594	0	0.150681263	0	0.009544391	0.065954639	0	0.023539683	0.005393546	0	0.467209179	0.031422855	0.121171156	0.008217284	0	0.055886442	0	0	0	0	0.215671127	1.026485658	Low
TCGA-2H-A9GG	0.187077371	0	0.037756743	0.105243088	0	0.32677128	0.011920251	0.035716896	0.044544032	0	0	0.04754347	0.00901568	0.031363709	0.0664408	0.027717404	0.052658857	0	0.01623042	0	0	0	0	0.260337102	0.992260433	Low
TCGA-2H-A9GH	0.056173255	0	0.002177975	0.075218981	0	0.298174242	0.0577412	0.010167664	0	0	0.029251244	0	0.002550769	0.011073409	0.060078324	0.248705387	0.074718717	0	0.054229503	0	0	0.01973933	0.07	0.090535223	1.043083716	Low
TCGA-2H-A9GI	0.204097396	0	0.328452426	0.024336996	0	0.221331559	0.047579672	0	0.014280341	0	0.023993081	0	0.005343422	0.030898617	0	0.00408072	0.004528122	0.028904752	0	0.05293236	0	0.009240537	0	0.549817954	0.841619406	Low
TCGA-2H-A9GJ	0.208142406	0	0.205449797	0.079270443	0	0.290462372	0.039292113	0.007257915	0	0	0	0.015701457	0.014552182	0.011700577	0	0.046109445	0	0.073261493	0.008799801	0	0	0	0	0.309179212	0.981846567	Low
TCGA-2H-A9GK	0.147441064	0	0.139784568	0.019654238	0	0.272829427	0.063171124	0	0.05471017	0	0.066165814	0	0.005227336	0.03945825	0.005288654	0.035985908	0	0.068572345	0	0.075607847	0	0.006103257	0	0.372620998	0.931935213	Low
TCGA-2H-A9GR	0.256376943	0	0.167072081	0.03404452	0	0.219190876	0.016318744	0	0.089371706	0	0	0	0.010620624	0.023526404	0.074457056	0.054915579	0.035303814	0.003338816	0.015462838	0	0	0	0	0.446532152	0.89897603	Low
TCGA-IG-A4QS	0.001572158	0.02716214	0	0.071324792	0	0.210606378	0.038794954	0.007708221	0.014691178	0	0.010011789	0.03623387	0.021912235	0.060414382	0.09359036	0.335709838	0.010804624	0	0.043125005	0	0.016338078	0	0.18	0.070169723	1.057641217	Low
TCGA-IG-A7DP	0.062539096	0	0.090631961	0.21719785	0	0.199554805	0.086274772	0.020423395	0.033756238	0	0	0	0.011824891	0.033875563	0.12514772	0.071752265	0.008433552	0	0.038587893	0	0	0	0	0.218068643	1.006700669	Low
TCGA-JY-A6FB	0.036491667	0	0	0	0	0.276972991	0	0.022549424	0.022687017	0	0	0.025117603	0	0.173782385	0.001065787	0.227646459	0.049935302	0.157159742	0.006591622	0	0	0	0.22	0.052323095	1.072677276	Low
TCGA-JY-A6FH	0.179875183	0	0.074097392	0.013593409	0	0.262260462	0	0.022659685	0.097107505	0	0	0.078863444	0.002835401	0.129133114	0.056254073	0.054592232	0	0.023196761	0.001605033	0	0	0.003926307	0.08	0.084152242	1.068252606	Low
TCGA-JY-A93C	0.12055361	0	0.247554091	0.082373634	0	0.169662053	0	0	0.049158965	0	0	0	0	0.188025498	0.019515007	0.060368091	0	0.008419938	0	0.046974546	0	0.007394566	0	0.43499106	0.905343264	Low
TCGA-L5-A43E	0.055284969	0.097386613	0.05546451	0.093315165	0	0.362406188	0	0	0	0	0	0.026188818	0.011456732	0.130742849	0.050003308	0	0.004234905	0.047811261	0	0.042522874	0	0.023181807	0	0.271799945	0.979980027	Low
TCGA-L5-A4OE	0.1498107	0	0.016556628	0.153782795	0	0.178960236	0.133058435	0.026348747	0.017906426	0	0.035218013	0	0.006427677	0.054958348	0.043724523	0.045462394	0.002589146	0.113726074	0.017845306	0	0	0.003624552	0	0.251331363	0.98544542	Low
TCGA-L5-A4OH	0.14802369	0	0	0.035287281	0	0.349218175	0.039820394	0.0432728	0.025344331	0	0.00488842	0.004710787	0.006972311	0.07039638	0.071496991	0.054672793	0.001415031	0.10039755	0.044083065	0	0	0	0.39	0.025022023	1.086116943	Low
TCGA-L5-A4OI	0.020994548	0.038899075	0	0.106923962	0	0.18229624	0.028296775	0.018320576	0.031355914	0	0	0.074295233	0.006627888	0.191029412	0.065264858	0.122425831	0.007147749	0.004204998	0.091155535	0	0	0.010761407	0.23	0.050994949	1.065347519	Low
TCGA-L5-A4OO	0.163761542	0	0.087952532	0.079911756	0	0.178292498	0	0	0	0	0	0.050693871	0.011743164	0	0.020226611	0.097697652	0	0	0.309720375	0	0	0	0	0.316271531	0.959159714	Low
TCGA-L5-A4OP	0.212796945	0	0.144288206	0.092716987	0	0.327869853	0.020825359	0.04828252	0	0	0	0.007706378	0.006032631	0.040521085	0.017243593	0.062911766	0.002625082	0.010720299	0.005459296	0	0	0	0	0.378232267	0.937979733	Low
TCGA-L5-A4OU	0.095749393	0	1.86E-06	0.147775423	0	0.12964604	0.147915576	0.033768969	0	0	0.04184282	0.011722265	0	0.056957907	0.131085266	0.121009654	0.012126434	0.005061689	0.057884638	0	0	0.007452069	0	0.272148562	0.97378714	Low
TCGA-L5-A4OW	0.119765758	0	0.01687968	0.018741	0	0.373401154	0.111444622	0.057508781	0.011024602	0	0.029949345	0	0	0.133124686	0.054201394	0.031065507	0	0.028982555	0	0.009443749	0	0.004467166	0	0.179728195	1.02129628	Low
TCGA-L5-A4OX	0.158312178	0	0.018318147	0.151591838	0	0.211463739	0.105971679	0.051050032	0.006856849	0	0.044744964	0	0.006084746	0.023960159	0.075724304	0.062345923	0	0.054916343	0.028659101	0	0	0	0	0.179867228	1.021367617	Low
TCGA-L5-A88V	0.068347047	0	0.012546153	0.034215981	0	0.254299042	0.03772402	0.045708236	0.018508867	0	0.051620788	0	0	0.109215487	0.069201081	0.182937333	0.0111007	0.05830475	0	0.037577168	0	0.008693346	0.22	0.051583988	1.062332352	Low
TCGA-L5-A8NE	0.250855613	0	0.217517005	0.102581416	0	0.203319612	0	0	0.011004886	0	0	0.015562445	0.021479573	0	0.012834588	0.071231251	0	0.030912146	0	0.041066934	0	0.02163453	0	0.560736096	0.827401491	Low
TCGA-L5-A8NG	0.345528244	0	0.148831385	0.050714499	0	0.158940075	0.020624042	0.038661893	0.010265093	0	0.013416992	0	0.011863041	0.047009375	0.072530554	0.04013322	0.008582791	0.016687684	0.015585386	0	0	0.000625725	0	0.479495469	0.881903715	Low
TCGA-L5-A8NJ	0.179609252	0	0.132147883	0.069924517	0	0.255709766	0	0.053982807	0.04896903	0	0	0.004990982	0.0036824	0.041612337	0.034012105	0.06704019	0.007540671	0.086306796	0	0.00348758	0	0.010983684	0	0.340050113	0.95179104	Low
TCGA-L5-A8NR	0.15037291	0	0.014983325	0.054301059	0	0.207907499	0	0	0.08017885	0	0	0.006700134	0	0.142393646	0.009691091	0.207570587	0	0.034395525	0	0.060988282	0	0.030517093	0	0.204446061	1.002702712	Low
TCGA-L5-A8NS	0.111157633	0	0.025441827	0.083082023	0	0.418825019	0.008222538	0.020465974	0.02071938	0	0	0.04767758	0.021819713	0.058064861	0.068525938	0.064179199	0	0.016665342	0.031147192	0	0	0.004005781	0	0.205780278	1.015675553	Low
TCGA-L5-A8NU	0.022970016	0.04347662	0.111094454	0.105989121	0	0.284665921	0.035362537	0.048739889	0.102917702	0	0	0	0.020138077	0.024943054	0.067085264	0.035743769	0.025844262	0.019366261	0.051663054	0	0	0	0	0.247853881	0.994151835	Low
TCGA-L5-A8NV	0.188197351	0	0.095968573	0.064642833	0	0.228729683	0.002215167	0	0.065914317	0	0	0.030603304	0.000691847	0.074049878	0.036991882	0.062276523	0.055873326	0.000472537	0.086212825	0	0	0.007159955	0	0.401861703	0.9158204	Low
TCGA-L7-A6VZ	0.066788557	0	0	0.156440538	0	0.176466163	0.008310205	0.028020459	0.075647757	0	0	0.030777337	0.006160969	0.149868607	0.002408358	0.116875665	2.43E-05	0.164033244	0	0.00561072	0	0.012567152	0.21	0.054220582	1.074047678	Low
TCGA-M9-A5M8	0.294556065	0	0.140939764	0.054765091	0	0.175755744	0	0	0.05098891	0	0	0.008388513	0	0.134899614	0.009403847	0.021136487	0	0.042063782	0	0.031176176	0	0.035926008	0	0.467241091	0.885824395	Low
TCGA-V5-A7RE	0.044439204	0	0.00749242	0.267676092	0	0.120985946	0.096928412	0.06166606	0.104256077	0	0	0.009329536	0.002901834	0.056090684	0.075308971	0.069018732	0.039421168	0.033443029	0.011041833	0	0	0	0	0.175948869	1.030952836	Low
TCGA-VR-AA4D	0.079914695	0	0	0.079505882	0	0.298462294	0.195006037	0.042287191	0	0	0	0	0	0.134121589	0	0.054063653	0	0.089147855	0.027490803	0	0	0	0.34	0.034233848	1.077037098	Low
